# Supplementary material for: Identification of a Novel LysR-Type Transcriptional Regulator in Staphylococcus aureus That Is Crucial for Secondary Tissue Colonization during Metastatic Bloodstream Infection
Source: mBio. 2020 Aug 25;11(4):e01646-20. doi: 10.1128/mBio.01646-20 (PMC7448277; doi:10.1128/mBio.01646-20)
Supplement: TABLE S6 [file mBio.01646-20-st006.xlsx]

## Sheet: Groma et al. TnSeq
Table S6: S. aureus transposon mutants identified by Tn-seq with sequence reads enriched (positive log2-fold changes [log2FC]) or depleted (negative log2FC) in either kidney or liver of mice 24 hours after intravenous infection when compared to the infection inoculum (adjusted p-value cutoff 0.05). Shown are the ORF ID of strain 6850 as well as its homolog within strain NCTC8325, gene assignment,…
	KIDNEY		LIVER
6850 ID	log2FC	adj. p-value	log2FC	adj. p-value	Gene	Annotation	NCTC8325 homolog	Identified in Valentino et al.
RSAU_000005	3.5	0.0147	3.56	0.00319	gyrB	DNA gyrase subunit B	SAOUHSC_00005
RSAU_000006	5.04	1.76e-06	3.1	0.00151	gyrA	DNA gyrase subunit A	SAOUHSC_00006
RSAU_000007			2.78	0.0166	nnrD	Carbohydrate kinase-related protein	SAOUHSC_00007
RSAU_000009	5.19	0.000124	4.07	0.000819	serS	Seryl-tRNA synthetase	SAOUHSC_00009
RSAU_000012			2.18	0.0282	metX	Homoserine O-acetyltransferase, putative	SAOUHSC_00013
RSAU_000014	3.69	0.00209	4.06	6.59e-05		Phosphoesterase, DHH family protein	SAOUHSC_00015
RSAU_000015			3.63	0.0472	rplI	50S ribosomal protein L9	SAOUHSC_00017
RSAU_000016			4.54	0.00168	dnaC	Replicative DNA helicase	SAOUHSC_00018
RSAU_000021			2.84	0.0366	walK	Sensor histidine kinase, WalK	SAOUHSC_00021
RSAU_000022			-3.12	0.0017	yycH	YycH protein	SAOUHSC_00022
RSAU_000026			5.29	0.00757		Hypothetical protein	SAOUHSC_00026
RSAU_000030	5.13	0.0101	3.8	0.0308		Hypothetical protein
RSAU_000038			3.11	0.0119		Major Facilitator Superfamily protein	SAOUHSC_00042
RSAU_000040			2.97	0.0276		Transcriptional regulator, LysR family domain protein	SAOUHSC_00044
RSAU_000042	5.59	0.000228	4.03	0.00296		Dienelactone hydrolase family protein
RSAU_000047	4.47	0.0163	4.5	0.00486		Methyltransferase domain protein
RSAU_000048			4.87	0.025		Putative membrane protein	SAOUHSC_00050
RSAU_000050	4.7	0.0405	4.49	0.0267		staphylococcal tandem lipoprotein	SAOUHSC_00052
RSAU_000051			3.52	0.0498		staphylococcal tandem lipoprotein	SAOUHSC_00053
RSAU_000062	5.76	3.24e-05	5.69	2.43e-06		67 kDa myosin-cross-reactive antigen	SAOUHSC_00061
RSAU_000063	6	0.00382	3.77	0.0457		hypothetical protein	SAOUHSC_00065
RSAU_000064	3.11	0.0193	3.01	0.0106	lctP	L-lactate permease	SAOUHSC_00067
RSAU_000065	3.29	0.0147	4.53	5.18e-05	spa	protein A	SAOUHSC_00069
RSAU_000070			3.96	0.00613	sbnA	Pyridoxal-phosphate dependent cysteine synthase protein	SAOUHSC_00075
RSAU_000074			2.44	0.0448	sbnE	Siderophore biosynthesis protein, IucA/IucC family	SAOUHSC_00079
RSAU_000084			3.08	0.0228	cap8H	Glycosyl transferase, group 1 family protein	SAOUHSC_00090
RSAU_000087			3.58	0.00386	sodM	Superoxide dismutase	SAOUHSC_00093
RSAU_000090	4.07	0.0112	4	0.00299	deoD1	Purine nucleoside phosphorylase	SAOUHSC_00097
RSAU_000091	3.13	0.0151	3.63	0.000714		MFS family major facilitator transporter, tetracycline	SAOUHSC_00099
RSAU_000093	5.31	0.00279	6.54	2.19e-05	deoB	Phosphopentomutase	SAOUHSC_00101
RSAU_000095	4.36	0.0147			phnE	Phosphonate ABC transporter, permease protein	SAOUHSC_00103
RSAU_000096			3.06	0.0363	phnC	Phosphonate ABC transporter ATP-binding protein	SAOUHSC_00104
RSAU_000098	3.61	0.0174	3.74	0.00355		Putative nucleic acid binding OB-fold tRNA/helicase-type	SAOUHSC_00106
RSAU_000099			2.74	0.00318	cpdB	Putative 5'-nucleotidase	SAOUHSC_00107
RSAU_000104	4.06	0.0217	4.75	0.00135	capB	Protein / Capsular polysaccharide synthesis enzyme Cap5B	SAOUHSC_00115
RSAU_000109			2.5	0.0475	capG	Capsular polysaccharide synthesis enzyme Cap5G; UDP-N-acetylglucosamine 2-epimerase	SAOUHSC_00120
RSAU_000116	3.19	0.0433	3.72	0.00437	capN	Capsular polysaccharide synthesis enzyme Cap5N	SAOUHSC_00127
RSAU_000117			5.06	0.000125	capO	Capsular polysaccharide synthesis UDP-N-acetyl-D dehydrogenase	SAOUHSC_00128
RSAU_000120			4.18	0.0271		hypothetical protein related to heme utilization	SAOUHSC_00131
RSAU_000122			2.76	0.0384		Cation efflux system protein	SAOUHSC_00133
RSAU_000125	3.66	0.0434	3.74	0.0151		ABC transporter ATP-binding protein	SAOUHSC_00136
RSAU_000127			4.59	0.000329		ABC transport system permease protein	SAOUHSC_00138
RSAU_000132	-3.13	0.0221	-2.77	0.0128		Putative integral membrane protein	SAOUHSC_00146
RSAU_000135			2.82	0.0258	argC	N-acetyl-gamma-glutamyl-phosphate reductase	SAOUHSC_00149
RSAU_000136	3.83	0.00796	3.96	0.00117	rocD1	Ornithine aminotransferase 1	SAOUHSC_00150
RSAU_000137			2.95	0.0316	brnQ1	Branched-chain amino acid transport system II carrier protein	SAOUHSC_00151
RSAU_000140	-3.22	0.0134	-2.18	0.0477	ptsG	PTS system, glucose-specific IIABC component	SAOUHSC_00155
RSAU_000142	3.63	0.0243				Outer surface protein of unknown function,cellobiose operon	SAOUHSC_00156
RSAU_000145	4.16	0.00434				RpiR family transcriptional regulator	SAOUHSC_00160
RSAU_000146	5.52	0.013	4.42	0.0248		Putative membrane protein
RSAU_000147	3.27	0.0134	3.15	0.0053	hsdR	Type I restriction-modification enzyme, R subunit	SAOUHSC_00162
RSAU_000148	5.83	0.00252	4.71	0.00573		Putative sepS16A protein	SAOUHSC_00163
RSAU_000149	4.47	0.00179	4.08	0.00134	oppF	Oligopeptide ABC transporter ATP-binding protein	SAOUHSC_00167
RSAU_000150			2.91	0.0166	oppB	Oligopeptide ABC transporter permease protein	SAOUHSC_00168
RSAU_000151	4.33	0.000486	3.15	0.00353		Putative transporter, permease component transport system permease protein	SAOUHSC_00169
RSAU_000153			2.58	0.0276	ggt	Gamma-glutamyltranspeptidase	SAOUHSC_00171
RSAU_000159	2.82	0.0248	2.51	0.0166	hrcA	Maltose/maltodextrin ABC transporter, permease protein	SAOUHSC_00177
RSAU_000160	5.47	0.00905	6.39	0.000441	hemN	Maltose/maltodextrin transport system permease protein	SAOUHSC_00178
RSAU_000162			4.21	0.00209	mviM	Putative NADH-dependent dehydrogenase	SAOUHSC_00180
RSAU_000164	4.39	0.0454	3.84	0.048		Putative isoprenylcysteine carboxyl methyltransferase family protein	SAOUHSC_00182
RSAU_000168			4.7	0.00018	walK	Sensor histidine kinase protein	SAOUHSC_00185
RSAU_000169	3.55	0.0366	4.15	0.00353		Iron ABC transporter, iron-binding protein, putative	SAOUHSC_00186
RSAU_000174			-3.08	0.0116		Complement inhibitor SCIN family protein	SAOUHSC_00191
RSAU_000175			3.49	0.0278	coa	Staphylocoagulase	SAOUHSC_00192
RSAU_000177	3.35	0.0097	3.94	0.000453	fadB	3-hydroxyacyl-CoA dehydrogenase protein	SAOUHSC_00196
RSAU_000179	3.28	0.0273	4.51	0.000802	fadE	Long-chain acyl-CoA synthetase	SAOUHSC_00198
RSAU_000181			-2.34	0.0138		Putative membrane protein	SAOUHSC_00200
RSAU_000182	3.48	0.0171	3.83	0.00135		ABC transporter-binding protein	SAOUHSC_00201
RSAU_000187	5.08	0.000236	3.87	0.00168	ptsG	PTS system, glucose-specific IIBC component	SAOUHSC_00209
RSAU_000188			5	0.00151	rihA	Inosine-uridine preferring nucleoside hydrolase	SAOUHSC_00211
RSAU_000192			3.29	0.00225	gatC	PTS system, galactitol-specific IIC component	SAOUHSC_00216
RSAU_000193	5.1	0.000236	4.2	0.000667	gutB	Zinc-binding sorbitol dehydrogenase	SAOUHSC_00217
RSAU_000194	4.13	0.00179	3.66	0.00139	gatD	Zinc-binding sorbitol dehydrogenase	SAOUHSC_00219
RSAU_000198	6.2	0.00146	6.28	0.00023	tagF	teichoic acid biosynthesis protein F, putative	SAOUHSC_00223
RSAU_000200			4.33	0.00391		putative alcohol dehydrogenase, zinc-containing	SAOUHSC_00226
RSAU_000201	3.81	0.00207				Similar to teichoic acid biosynthesis protein B	SAOUHSC_00227
RSAU_000207			2.19	0.0283	lytS	Sensor histidine kinase LytS	SAOUHSC_00230
RSAU_000208			3.45	0.0236	lytR	Two-component response regulator LytR	SAOUHSC_00231
RSAU_000210			3.47	0.0171	lrgB	Antiholin-like protein LrgB	SAOUHSC_00233
RSAU_000211	5.16	0.00437	4.3	0.0061		Transcriptional regulator, GntR family protein	SAOUHSC_00234
RSAU_000214			3.6	0.0242		SAM-dependent methyltransferase	SAOUHSC_00237
RSAU_000215			2.97	0.0119	rbsK	Ribokinase	SAOUHSC_00239
RSAU_000217			3.14	0.0155	rbsU	Putative ribose uptake protein RbsU transporter family	SAOUHSC_00241
RSAU_000222	3.96	0.000124	4.22	2.07e-06	lytM	Peptidoglycan hydrolase	SAOUHSC_00248
RSAU_000227	3.39	0.0132	2.96	0.00904	sssA	Secretory antigen precursor SsaA	SAOUHSC_00256
RSAU_000228	5.12	0.0221	4.78	0.0154	esxA	Type VII secreted Virulence factor EsxA	SAOUHSC_00257	X
RSAU_000232	3.27	0.0243	2.66	0.0296	essB	Type VII Secretion protein EssB	SAOUHSC_00261
RSAU_000237	5.29	0.0146			esxD	Type VII Secretion protein EsxD	SAOUHSC_00267
RSAU_000248			2.92	0.0499		Repetitive hypothetical protein near ESAT cluster	SAOUHSC_00274
RSAU_000251			-4.93	0.00122	fnt	Formate/nitrite transporter family protein	SAOUHSC_00281
RSAU_000252	2.33	0.0404			brnQ	Branched-chain amino acid transport system II carrier protein	SAOUHSC_00282
RSAU_000257			2.18	0.0424		PfkB family carbohydrate kinase	SAOUHSC_00291
RSAU_000259	5.17	0.00092	5	0.000229	nupC	Nucleoside transporter permease	SAOUHSC_00293
RSAU_000261			3.22	0.0269	nanA	N-acetylneuraminate lyase	SAOUHSC_00295
RSAU_000265	4.28	0.0044	5.28	2.83e-05		putative histidine transporter	SAOUHSC_00299
RSAU_000266	4.24	0.00195	4.63	0.000151	geh	Ester hydrolase; Lipase precursor	SAOUHSC_00300
RSAU_000267			4.61	0.00117		Alpha/beta hydrolase family protein	SAOUHSC_00301
RSAU_000268	5.98	0.000689	4.77	0.00262		Oye family NADH-dependent flavin oxidoreductase	SAOUHSC_00302
RSAU_000269	4.18	0.0151	4.07	0.0077		LLM class flavin-dependent oxidoreductase	SAOUHSC_00304
RSAU_000271	3.44	0.0397	3.93	0.00431		putative phosphatase, high-affinity ADP-ribose binding module	SAOUHSC_00306
RSAU_000273	3.62	0.0269	3.87	0.00555	lplA2	lipoate-protein ligase A	SAOUHSC_00308
RSAU_000274			4.14	0.00171		aldehyde reductase, putative	SAOUHSC_00309
RSAU_000275	3.21	0.0153	3.14	0.00383	ulaA	PTS ascorbate transporter subunit IIC	SAOUHSC_00310
RSAU_000277			4.93	0.00439		PTS ascorbate transporter subunit IIA	SAOUHSC_00312
RSAU_000278	2.65	0.0392	3.47	0.00134		Putative transcriptional antiterminator, BglG family / PTS system	SAOUHSC_00313
RSAU_000279			3.57	0.0404	mepR	multidrug efflux MATE transporter transcriptional repressor MepR	SAOUHSC_00314	X
RSAU_000282			3.26	0.00513	glpT	Glycerol-3-phosphate transporter	SAOUHSC_00317
RSAU_000284			3.01	0.0414		LLM class flavin-dependent oxidoreductase	SAOUHSC_00319
RSAU_000286	3.05	0.0412				membrane protein	SAOUHSC_00322
RSAU_000289	3.59	0.0202	5.99	7.91e-06	fepB	deferrochelatase/peroxidase EfeB	SAOUHSC_00326
RSAU_000295			4.79	0.00513		ABC transporter permease protein	SAOUHSC_00332
RSAU_000298			2.78	0.0279	ltrA	Low temperature requirement protein LtrA	SAOUHSC_00335
RSAU_000299	3.8	0.0323	4.96	0.000836		Acetyl-CoA acetyltransferase	SAOUHSC_00336
RSAU_000300	4.28	0.0154	6.47	1.94e-05		metal-dependent hydrolase	SAOUHSC_00337
RSAU_000301	2.87	0.0144	3.37	0.000378	metE	5- methyltetrahydropteroyltriglutamate/homocysteine S-methyltransferase	SAOUHSC_00338
RSAU_000302	3.5	0.00718	3.88	0.000336	metH	Bifunctional homocysteine S-methyltransferase/5,10-methylenetetrahydrofolate reductase protein	SAOUHSC_00339
RSAU_000304	3.92	0.0228	4.08	0.0057	metI	Cystathionine gamma-synthase	SAOUHSC_00341
RSAU_000307	6.54	0.00253	4.6	0.0189		DUF951 domain-containing protein	SAOUHSC_00345
RSAU_000308	3.83	0.0143	4.18	0.00149	ychF	GTP-dependent nucleic acid-binding protein EngD	SAOUHSC_00346	X
RSAU_000311			3.58	0.0152	ssb	Single-stranded DNA-binding protein	SAOUHSC_00349
RSAU_000314			4	0.012		integrase-like protein	SAOUHSC_00352
RSAU_000325	3.11	0.0409	4.42	0.000453	nfrA	NADPH-dependent oxidoreductase	SAOUHSC_00366
RSAU_000329			3.49	0.0107		hypothetical protein	SAOUHSC_00370
RSAU_000333	-3.46	0.0102	-3.69	0.00149	pbuX	Xanthine permease	SAOUHSC_00373
RSAU_000334			4.3	0.00136	guaB	Inosine 5'-monophosphate dehydrogenase	SAOUHSC_00374
RSAU_000338			4.45	0.0299		Hypothetical protein
RSAU_000343			4.69	0.00496		Hypothetical protein
RSAU_000351	3.97	0.00762	4.01	0.00134		NAD(P)-dependent oxidoreductase	SAOUHSC_00382
RSAU_000352	5.44	0.00821	5.67	0.00134	ssl1	Superantigen-like protein 1	SAOUHSC_00383
RSAU_000355	5.37	0.00858	5.67	0.0012	ssl5	Superantigen-like protein 5	SAOUHSC_00390
RSAU_000356			4.56	0.0141	ssl7	Superantigen-like protein 7	SAOUHSC_00392
RSAU_000361			3.35	0.0296	hsdS1	restriction endonuclease subunit S	SAOUHSC_00398
RSAU_000363			4.23	0.0116		transcriptional regulator, putative
RSAU_000376	5.4	0.00201	5.34	0.00043		Putative membrane protein	SAOUHSC_00406
RSAU_000385			4.42	0.00996	mpsA (ndhF)	NADH dehydrogenase subunit 5	SAOUHSC_00412
RSAU_000386	3.35	0.0142	3.8	0.00164	mpsB	Putative transmembrane protein coupled to NADH-ubiquinone oxidoreductase chain 5	SAOUHSC_00413
RSAU_000387	4.99	0.0106	3.6	0.0376	mpsC	Hypothetical protein with DUF2294	SAOUHSC_00414	X
RSAU_000391			-2.07	0.00865		sodium-dependent transporter	SAOUHSC_00420
RSAU_000393			3.99	0.00281	mccB (metB)	Cystathionine gamma-synthase	SAOUHSC_00422
RSAU_000394			4.49	0.000229	metN2	Methionine ABC transporter ATP-binding protein	SAOUHSC_00423
RSAU_000395			3.33	0.0271	metP2	ABC transporter permease	SAOUHSC_00424
RSAU_000401			3.72	0.0321		N-acetyltransferase	SAOUHSC_00430
RSAU_000403			3.53	0.00225		hypothetical protein, YibE/F-like protein	SAOUHSC_00433
RSAU_000406			2.5	0.0266	gltD	glutamate synthase subunit beta	SAOUHSC_00436
RSAU_000409			3.53	0.00076	treC	glucohydrolase	SAOUHSC_00438
RSAU_000412	4.33	0.00467	3.44	0.0111	dnaX	DNA polymerase III subunits gamma / tau	SAOUHSC_00442
RSAU_000419	5.41	0.00445	5	0.00268	tmk	Thymidylate kinase	SAOUHSC_00451
RSAU_000420	3.96	0.0297	6.12	0.000159	pstA	glutamine synthetase regulatory protein, putative	SAOUHSC_00452	X
RSAU_000421	4.75	0.0324	4.58	0.0189	holB	DNA polymerase III subunit delta'	SAOUHSC_00454
RSAU_000422	4.5	0.0324	4.19	0.0241		Signal peptidase II-like protein	SAOUHSC_00455
RSAU_000427	6.5	0.00024	7.38	2.43e-06	metS	Methionyl-tRNA synthetase	SAOUHSC_00461
RSAU_000428	3.92	0.0326	5.56	0.000527		TatD family deoxyribonuclease	SAOUHSC_00462	X
RSAU_000429	4.12	0.0153	2.97	0.0483	rnmV	Ribonuclease M5 protein	SAOUHSC_00463	X
RSAU_000438	4.05	0.00817	4.29	0.00134	glmU	bifunctional N-acetylglucosamine-1-phosphate uridyltransferase/glucosamine-1-phosphate acetyltransferas	SAOUHSC_00471
RSAU_000439			3.85	0.0136	prs	Ribose-phosphate pyrophosphokinase	SAOUHSC_00472
RSAU_000440			4.67	0.00523	rplY	50S ribosomal protein L25 Ctc	SAOUHSC_00474
RSAU_000443	3.33	0.0153	2.82	0.0167		Polysaccharide biosynthesis family protein	SAOUHSC_00479
RSAU_000444			4.19	0.00259		nucleotide pyrophosphohydrolase	SAOUHSC_00480
RSAU_000448	4.36	0.00354	3.97	0.00233	tilS	tRNA(Ile)-lysidine synthase	SAOUHSC_00484
RSAU_000450	5.09	0.00173	5.36	0.000123	ftsH	Cell division protein FtsH, putative	SAOUHSC_00486
RSAU_000452	3.81	0.0312	3.24	0.0341	cysK	Cysteine synthase	SAOUHSC_00488	X
RSAU_000453			4.58	0.000947	folP	Dihydropteroate synthase	SAOUHSC_00489
RSAU_000456	3.53	0.0364	4.78	0.000919	lysS	Lysyl-tRNA synthetase	SAOUHSC_00493
RSAU_000459	5	0.0308	4.4	0.0357	trnaT	tRNA-Thr	SAOUHSC_T00053
RSAU_000471	4.07	0.0378	5.59	0.000659	pdxT	Glutamine amidotransferase subunit PdxT	SAOUHSC_00500
RSAU_000473			3.71	0.0217	ctsR	Transcriptional regulator CtsR	SAOUHSC_00502	X
RSAU_000475			3.16	0.0461	mcsB	protein arginine kinase	SAOUHSC_00504
RSAU_000479			4.36	0.00189	gltX	glutamate--tRNA ligase	SAOUHSC_00509
RSAU_000485			4.39	0.031	sigH	RNA polymerase sigma factor, sigma-70 protein	SAOUHSC_00515
RSAU_000489	5.45	0.0134	4.72	0.0146	rplK	50S ribosomal protein L11	SAOUHSC_00518
RSAU_000493	4.35	0.0169	3.97	0.0118	rsmC	Methyltransferase	SAOUHSC_00523
RSAU_000494	3.72	0.000275	4.22	1.51e-06	rpoB	DNA-directed RNA polymerase subunit beta	SAOUHSC_00524
RSAU_000495	4.5	0.000774	4.41	0.000206	rpoC	DNA-directed RNA polymerase subunit beta'	SAOUHSC_00525
RSAU_000497	4.6	0.0277	6.56	0.000195	rpsL	30S ribosomal protein S12	SAOUHSC_00527
RSAU_000498			7.25	0.000117	rpsG	30S ribosomal protein S7	SAOUHSC_00528
RSAU_000500	5.28	0.00121	4.56	0.0014	tuf	Translation elongation factor Tu	SAOUHSC_00530
RSAU_000501			3.61	0.0129		N-acetyl-L,L-diaminopimelate deacetylase	SAOUHSC_00531
RSAU_000505	7.24	6.55e-05	7	1.47e-05		UDP-glucose 4-epimerase	SAOUHSC_00535
RSAU_000506	5.86	0.00267	7.03	3.54e-05	ilvE	Branched-chain amino acid aminotransferase	SAOUHSC_00536
RSAU_000510			3.9	0.0269	tadA	TRNA-specific adenosine deaminase	SAOUHSC_00541
RSAU_000512	5.52	0.0111	4.75	0.0123	azo1	Putative FMN-dependent NADPH-azoreductase	SAOUHSC_00543	X
RSAU_000517			2.32	0.0126	sdrE	Ser-Asp rich fibrinogen/bone sialoprotein-binding protein SdrE
RSAU_000529	5.58	0.00519	5.41	0.00241	vraB	Acetyl-CoA c-acetyltransferase	SAOUHSC_00558
RSAU_000532	3.33	0.0254	3.39	0.00546	ung	Uracil-DNA glycosylase	SAOUHSC_00564
RSAU_000533			3.81	0.0297		hypothetical protein	SAOUHSC_00565
RSAU_000534	6.23	0.00205	6.92	0.000117		Membrane protein, putative	SAOUHSC_00567
RSAU_000535	1.97	0.048	2.22	0.00746		Amino acid permease, putative	SAOUHSC_00569
RSAU_000537	3.77	0.0366	4.8	0.00149		Hypothetical membrane protein	SAOUHSC_00572
RSAU_000540	4.55	0.0267			eutD	phosphotransacetylase	SAOUHSC_00574
RSAU_000542	3.86	0.0277	3.09	0.0414	mvaK1	Mevalonate kinase	SAOUHSC_00577
RSAU_000544	4.02	0.0223	4.78	0.00134	mvaK2	Phosphomevalonate kinase	SAOUHSC_00579
RSAU_000560	3.28	0.0471	3.43	0.012		HD domain-containing protein	SAOUHSC_00606
RSAU_000562	3.53	0.0188	4.76	0.000231	adh1	Alcohol dehydrogenase	SAOUHSC_00608
RSAU_000566	5.42	0.0047	6.84	3.14e-05		ABC transporter substrate-binding protein	SAOUHSC_00613
RSAU_000568	5.44	0.0111	6.69	0.000336		HAD family hydrolase	SAOUHSC_00615
RSAU_000571	-4.04	0.000124	-4.64	8.67e-08		hypothetical protein	SAOUHSC_00618
RSAU_000574	4.12	0.0343	5.1	0.00239		membrane protein	SAOUHSC_00621
RSAU_000577	5.03	0.026	4.3	0.0339		Phage integrase family integrase/recombinase	SAOUHSC_00624
RSAU_000583			-4.09	0.0465	mnhF2	cation:proton antiporter	SAOUHSC_00630.1
RSAU_000584	3.9	0.0295			mnhG2	cation:proton antiporter	SAOUHSC_00632
RSAU_000586	-2.8	0.0118	-5.26	7.42e-07	rsaC	non-coding RNA RsaC	S234
RSAU_000588	4.52	0.0412			mntB	metal ABC transporter permease	SAOUHSC_00636
RSAU_000589			6.23	0.000652	mntA	phosphonate ABC transporter ATP-binding protein	SAOUHSC_00637	X
RSAU_000592	3.3	0.0256	5.19	0.000123	tagA	Teichoic acid biosynthesis protein	SAOUHSC_00640
RSAU_000593	5.43	0.00121	4.17	0.00445	tagH	Teichoic acids export ATP-binding protein TagH	SAOUHSC_00641
RSAU_000595	3.99	0.0271	4.81	0.00168	tagB	Teichoic acid biosynthesis protein B	SAOUHSC_00643
RSAU_000596	3.68	0.0341			tagX	Teichoic acid biosynthesis protein X	SAOUHSC_00644
RSAU_000597	5.01	0.0147	4.02	0.0257	tagD	Glycerol-3-phosphate cytidylyltransferase	SAOUHSC_00645
RSAU_000600	5.31	0.000774	5.19	0.000162	nupG	nucleoside permease	SAOUHSC_00648
RSAU_000606	4.76	0.0324	4.02	0.0422		putative bacteriophage protein
RSAU_000610			4.8	0.0261		putative bacteriophage protein	SAOUHSC_02181
RSAU_000617			4.2	0.0137	sak	Staphylokinase	SAOUHSC_02171
RSAU_000618	4.7	0.0282	6.24	0.000695		peptidoglycan hydrolase	SAOUHSC_02170
RSAU_000623			4.54	0.00136	fhuC	ABC transporter ATP-binding protein	SAOUHSC_00652
RSAU_000626			2.8	0.0183	dhaK	Dihydroxyacetone kinase, DhaK subunit	SAOUHSC_00655
RSAU_000627			4.21	0.0243	dhaL	Dihydroxyacetone kinase subunit DhaL	SAOUHSC_00656
RSAU_000629			4.56	0.0253		hypothetical protein	SAOUHSC_00659
RSAU_000630	4.17	0.00252	2.69	0.0256		membrane protein	SAOUHSC_00660
RSAU_000631	6.32	0.000124	4.16	0.00411		alpha/beta hydrolase	SAOUHSC_00661
RSAU_000633			3.84	0.0131		N-acetyltransferase	SAOUHSC_00663
RSAU_000637			5.66	0.00268	vraF	ABC transporter ATP-binding protein	SAOUHSC_00667
RSAU_000638	5.94	0.000124	5.02	0.000259	vraG	ABC transporter permease	SAOUHSC_00668
RSAU_000640			4.91	0.0106	pitA	anion permease	SAOUHSC_00670	X
RSAU_000643			-3.29	0.0279	rbf	AraC family transcriptional regulator	SAOUHSC_00673
RSAU_000648	3.48	0.0412	4.05	0.00695	ccpE	LysR family transcriptional regulator	SAOUHSC_00679
RSAU_000649	3.97	0.0207	4.77	0.00109		MFS transporter	SAOUHSC_00681
RSAU_000656	4.72	0.0192	5.03	0.00384		Rossman fold protein, TIGR00730 famil	SAOUHSC_00688
RSAU_000663	4.49	0.0366	4.83	0.00808		GTP-binding protein	SAOUHSC_00695	X
RSAU_000666	5.22	0.00015	4.91	5.99e-05		membrane protein	SAOUHSC_00698
RSAU_000667	4.25	0.0208	4.42	0.00437		deoxyribodipyrimidine photolyase	SAOUHSC_00699
RSAU_000677	3.37	0.0188	4.15	0.000423		HlyC/CorC family transporter	SAOUHSC_00711
RSAU_000682	5.65	0.0127	4.85	0.0154	saeQ	SaeQ	SAOUHSC_00716
RSAU_000684	4.22	0.0277	4.85	0.00245		hypothetical protein	SAOUHSC_00718
RSAU_000692			2.95	0.00684		allophanate hydrolase	SAOUHSC_00727
RSAU_000693	4.25	0.0126	5.72	5.99e-05	ltaS	lipoteichoic acid synthase	SAOUHSC_00728
RSAU_000696	6.23	0.000521	5.48	0.000688	opuBA	glycine/betaine ABC transporter ATP-binding protein	SAOUHSC_00731
RSAU_000699	-4.47	0.0279	-4.44	0.00908		5'-3'-deoxyribonucleotidase	SAOUHSC_00734
RSAU_000702			3.05	0.0184	dtpT	MFS transporter	SAOUHSC_00738
RSAU_000703	4.41	0.00622	4.6	0.00134	queF	7-cyano-7-deazaguanine reductase	SAOUHSC_00739
RSAU_000704			3.66	0.00299		EamA/RhaT family transporter	SAOUHSC_00740
RSAU_000706	3.36	0.0411	2.97	0.0339	nrdE	Ribonucleotide-diphosphate reductase subunit alpha	SAOUHSC_00742
RSAU_000708	5.61	0.00519			sstA	Iron compound ABC transporter permease	SAOUHSC_00746
RSAU_000709			3.75	0.0461	sstB	Iron compound ABC transporter permease	SAOUHSC_00747
RSAU_000713			3.09	0.0418	murB	UDP-N-acetylenolpyruvoylglucosamine reductase	SAOUHSC_00752
RSAU_000714			4.11	0.0474		GrpB family protein	SAOUHSC_00753
RSAU_000718	4.07	0.0054	5.86	7.42e-07	pepT	Peptidase T	SAOUHSC_00757
RSAU_000720			5.46	0.000522		hypothetical protein	SAOUHSC_00759
RSAU_000722			3.08	0.0237	tagO	undecaprenyl-phosphate alpha-N-acetylglucosaminyl 1-phosphate transferase	SAOUHSC_00762
RSAU_000723	5.13	0.00127	5.13	0.000245		YigZ family protein	SAOUHSC_00763
RSAU_000724			4.96	0.000781	fakB1	DegV family domain-containing protein	SAOUHSC_00764	X
RSAU_000725	4.42	0.00796	3.77	0.00866	comFA	ComF operon protein 1 helicase, putative	SAOUHSC_00765
RSAU_000728	4.58	0.00567	4.72	0.00119	secA	Preprotein translocase subunit SecA	SAOUHSC_00769
RSAU_000729			3.07	0.0418	prfB	Peptide chain release factor 2	SAOUHSC_00771
RSAU_000733	3.19	0.0132	3.32	0.00246	uvrB	Excinuclease ABC subunit B	SAOUHSC_00779
RSAU_000735	5.04	0.00081	4.64	0.000453	hprK	HPr kinase/phosphorylase	SAOUHSC_00781
RSAU_000739	5.17	0.00209	5.75	7.33e-05	trxB	Thioredoxin reductase	SAOUHSC_00785
RSAU_000741	4.23	0.0364				YvcK family protein	SAOUHSC_00788
RSAU_000746			-3.44	0.0131		epimerase	SAOUHSC_00792
RSAU_000749	4.03	0.0221	4.29	0.0044	gapR	Glycolytic operon regulator	SAOUHSC_00794
RSAU_000750	3.95	0.0137	3.99	0.00329	gapA	Glyceraldehyde 3-phosphate dehydrogenase	SAOUHSC_00795
RSAU_000751	4.88	0.00671	4.16	0.00744	pgk	Phosphoglycerate kinase	SAOUHSC_00796
RSAU_000752			3.98	0.011	tpiA	Triosephosphate isomerase	SAOUHSC_00797
RSAU_000758	3.9	0.00267	4.25	9.38e-05	rnr	Ribonuclease R	SAOUHSC_00803
RSAU_000761			3.31	0.0173		hypothetical protein	SAOUHSC_00807
RSAU_000765	3.27	0.00437	2.68	0.00521	clfA	clumping factor A	SAOUHSC_00812
RSAU_000766			2.34	0.0405	vwb	coagulase	SAOUHSC_00814
RSAU_000769			3.93	0.0133	nuc	Thermonuclease precursor	SAOUHSC_00818
RSAU_000779			4.95	0.00298	aroD	3-dehydroquinase	SAOUHSC_00832
RSAU_000781	6.07	0.00445	5.29	0.00505		thiol reductase thioredoxin	SAOUHSC_00834
RSAU_000783	6.62	0.00126	5.09	0.00556	gcvH	Glycine cleavage system protein H	SAOUHSC_00836
RSAU_000788	3.64	0.0178	4.76	0.000389	metP1	ABC transporter permease protein	SAOUHSC_00843	X
RSAU_000789	3.78	0.0441			metQ1	methionine ABC transporter substrate-binding protein	SAOUHSC_00844
RSAU_000792			3.48	0.0466	sufC	ABC transporter ATP-binding protein	SAOUHSC_00847
RSAU_000793			2.81	0.038	sufD	FeS assembly protein SufD	SAOUHSC_00848
RSAU_000794	4.35	0.00652	5.37	6.51e-05	sufS	aminotransferase	SAOUHSC_00849
RSAU_000798	4.6	0.00467	4.97	0.000346		HlyC/CorC family transporter	SAOUHSC_00854
RSAU_000799			4	0.00468		nitronate monooxygenase	SAOUHSC_00855
RSAU_000800			2.43	0.00592		DUF72 domain-containing protein	SAOUHSC_00858
RSAU_000802	-3.84	0.0323				bifunctional metallophosphatase/5'-nucleotidase	SAOUHSC_00860
RSAU_000809	3.67	0.0199	3.12	0.0243	dltA	D-alanine--poly(phosphoribitol) ligase subunit 1	SAOUHSC_00869
RSAU_000812	4.37	0.0198	4.79	0.00271	dltD	D-lipoteichoic acid biosynthesis protein DltD	SAOUHSC_00872
RSAU_000815			3.22	0.0399		NADH dehydrogenase family protein	SAOUHSC_00875
RSAU_000817			3.87	0.00518	sufA	Iron-sulfur cluster assembly accessory family protein	SAOUHSC_00877	X
RSAU_000821	5.43	0.015	4.24	0.0342		Thioesterase	SAOUHSC_00881
RSAU_000822	4.57	0.000291	3.95	0.000453		pyridine nucleotide-disulfide oxidoreductase	SAOUHSC_00882
RSAU_000824			4.96	0.0104	mnhF	Monovalent cation/H+ antiporter subunit F	SAOUHSC_00884
RSAU_000826			4.13	0.00226	mnhD	Monovalent cation/H+ antiporter subunit D	SAOUHSC_00886
RSAU_000827	4.61	0.0175	5.15	0.00214	mnhC	Monovalent cation/H+ antiporter subunit C	SAOUHSC_00887
RSAU_000829	3.73	0.0124	4.01	0.00134	mnhA	Monovalent cation/H+ antiporter subunit A	SAOUHSC_00889
RSAU_000832			4.26	0.0187		general stress protein	SAOUHSC_00892
RSAU_000833	4.35	0.0187	5.9	0.000135		Family NADH-dependent flavin oxidoreductase, putative	SAOUHSC_00893
RSAU_000835			3.94	0.00391	gudB	NAD-specific glutamate dehydrogenase	SAOUHSC_00895	X
RSAU_000836	4.76	0.00173	4.12	0.00151	glpQ	Glycerophosphoryl diester phosphodiesterase	SAOUHSC_00897
RSAU_000839	3.44	0.0364			pgi	Glucose-6-phosphate isomerase	SAOUHSC_00900
RSAU_000843	2.77	0.0271	3.63	0.000366	addB	ATP-dependent helicase/deoxyribonuclease subunit B	SAOUHSC_00904
RSAU_000844	4.84	0.000124	5.13	3.23e-06	addA	ATP-dependent helicase/nuclease subunit A	SAOUHSC_00905
RSAU_000847			3.75	0.0299	cdr	Coenzyme A disulfide reductase	SAOUHSC_00908
RSAU_000848	5.65	0.00445	6.15	0.000344		HAD family phosphatase	SAOUHSC_00909
RSAU_000851	2.38	0.0412			clpB	chaperone protein ClpB	SAOUHSC_00912
RSAU_000852	-3.95	5.6e-07			lttR	LysR family regulatory protein	SAOUHSC_00913
RSAU_000858			3.53	0.0159	fabH	3-oxoacyl-[acyl-carrier-protein] synthase III	SAOUHSC_00920
RSAU_000859	4.5	0.00157	3.03	0.0159	fabF	3-oxoacyl-[acyl-carrier-protein] synthase	SAOUHSC_00921
RSAU_000862	4.03	0.0193	4.53	0.00222	oppD	Oligopeptide transport ATP-binding protein oppD	SAOUHSC_00925
RSAU_000864	5.97	0.000422	5.88	0.000117	oppA	Oligopeptide ABC transporter-binding protein OppA	SAOUHSC_00927
RSAU_000867	3.76	0.0406	4.39	0.00525	oppF	Oligopeptide ABC transporter ATP-binding protein	SAOUHSC_00930
RSAU_000868	5.22	0.0136	4.15	0.0271		Oligopeptide ABC transporter permease-like protein
RSAU_000871			2.71	0.0135	opp-4C	Oligopeptide ABC transporter, permease protein	SAOUHSC_00932
RSAU_000872	3.61	0.0411			trpS	Tryptophanyl-tRNA synthetase	SAOUHSC_00933
RSAU_000874	4.51	0.0272			trfA	adaptor protein MecA	SAOUHSC_00935
RSAU_000884			3.97	0.0171	relQ	GTP pyrophosphokinase	SAOUHSC_00942
RSAU_000888			4.41	0.000196		Monovalent cation/H+ antiporter-2 family protein	SAOUHSC_00946
RSAU_000891	2.79	0.0235	2.96	0.00448		alanine:cation symporter family protein	SAOUHSC_00949
RSAU_000894			-4.71	0.0141		DNA-3-methyladenine glycosylase, putative
RSAU_000901	-4.11	0.000124	-3.05	0.0017	ltaA	MFS transporter	SAOUHSC_00952	X
RSAU_000902	-4.31	0.00189	-5.35	3.54e-05	ugtP	diacylglycerol glucosyltransferase	SAOUHSC_00953
RSAU_000906	3.84	0.0203	5.15	0.000193		membrane protein	SAOUHSC_00957
RSAU_000907			2.75	0.0217	htrA	Serine protease htrA-like protein	SAOUHSC_00958
RSAU_000908	3.85	0.0154	3.71	0.00606	ktrD	Ktr system potassium uptake protein D	SAOUHSC_00959
RSAU_000910			4.86	0.00487	tRNA-Ser	tRNA-Ser	SAOUHSC_T00049
RSAU_000912			5.25	0.00261	comK1	competence protein ComK	SAOUHSC_00961
RSAU_000927	4.86	0.00557	4.84	0.0018		ABC transporter substrate-binding protein	SAOUHSC_00976
RSAU_000930			4.59	0.00808	menA	1,4-dihydroxy-2-naphthoate octaprenyltransferase	SAOUHSC_00980
RSAU_000932	4.75	0.019	4.27	0.017	menD	2-succinyl-5-enolpyruvyl-6-hydroxy-3- cyclohexene-1-carboxylate synthase	SAOUHSC_00983
RSAU_000933			3.84	0.00546	menH	2-succinyl-6-hydroxy-2, 4-cyclohexadiene-1-carboxylate synthase, putative	SAOUHSC_00984
RSAU_000936	3.28	0.0406	3.6	0.0123	sspA	serine protease	SAOUHSC_00988	X
RSAU_000937	4.6	0.0024	5.15	7.12e-05	patA	N-acetyl-L,L-diaminopimelate aminotransferas	SAOUHSC_00989
RSAU_000938			3.45	0.027		Acyltransferase family protein	SAOUHSC_00991
RSAU_000939	5.42	0.0142				MarR family transcriptional regulator	SAOUHSC_00992
RSAU_000940	3.74	0.00024	3.44	0.000137	atl	Bifunctional autolysin / N-acetylmuramoyl-L-alanine amidase / Endo-N	SAOUHSC_00994
RSAU_000942	-3.17	0.0409	-3.37	0.00493		putative DUF2538-containing protein	SAOUHSC_00996	X
RSAU_000943	4.53	0.000632	4.75	5.99e-05		cell envelope-related transcriptional attenuator, putative	SAOUHSC_00997
RSAU_000944	4.82	0.00107	4.54	0.000874	fmtA	Autolysis and methicillin resistant-related protein FmtA	SAOUHSC_00998
RSAU_000947	3.01	0.0454	4.34	0.000696	qoxB	cytochrome ubiquinol oxidase subunit I	SAOUHSC_01001
RSAU_000948			4.68	0.00896	qoxA	quinol oxidase subunit 2	SAOUHSC_01002
RSAU_000950	4.84	0.00817	3.89	0.0159	folD	Bifunctional 5,10-methylene-tetrahydrofolate dehydrogenase/ 5,10-methylene-tetrahydrofolate cyclohydrolase	SAOUHSC_01007	X
RSAU_000952			3.37	0.0159	purK	5-(carboxyamino)imidazole ribonucleotide synthase	SAOUHSC_01009
RSAU_000958	-5	0.00015	-3.22	2e-05	purM	phosphoribosylformylglycinamidine cyclo-ligase	SAOUHSC_01015	X
RSAU_000960	-3.01	0.0166			purH	bifunctional phosphoribosylaminoimidazolecarboxamide formyltransferase/IMP cyclohydrolase	SAOUHSC_01017
RSAU_000966			3.23	0.0472		membrane protein	SAOUHSC_01025
RSAU_000968	5.59	0.00649				hypothetical protein	SAOUHSC_01027
RSAU_000970	4.1	0.00784	4.1	0.00151	ptsI	Phosphoenolpyruvate-protein phosphotransferase	SAOUHSC_01029	X
RSAU_000973			4.57	0.0109	ktrA	potassium transporter Trk	SAOUHSC_01034
RSAU_000974			5.51	3.2e-05	rnjA	Ribonuclease J 1	SAOUHSC_01035
RSAU_000976	4.25	0.0409	4.07	0.024	def	Peptide deformylase	SAOUHSC_01038
RSAU_000977	4.44	0.0024	4.33	0.00136		cell-wall-binding lipoprotein	SAOUHSC_01039
RSAU_000978			3.81	0.0138	pdhA	Pyruvate dehydrogenase E1 component alpha subunit	SAOUHSC_01040	X
RSAU_000979	5.41	0.00366	5.33	0.00111	pdhB	Pyruvate dehydrogenase E1 component beta subunit	SAOUHSC_01041	X
RSAU_000980	4.06	0.0198	3.26	0.0298	pdhC	dihydrolipoyllysine-residue acetyltransferase component of pyruvate dehydrogenase comple	SAOUHSC_01042	X
RSAU_000981	4.09	0.000285	4.05	3.96e-05	pdhD	Dihydrolipoamide dehydrogenase	SAOUHSC_01043	X
RSAU_000982			5.28	0.0186		putative UPF0223-domain protein	SAOUHSC_01044
RSAU_000985	-3.42	0.00253	-3.02	0.000135	potB	spermidine/putrescine ABC transporter permease	SAOUHSC_01047
RSAU_000992			3.32	0.00796	imp	inositol monophosphatase	SAOUHSC_01055
RSAU_000994	5.58	4.08e-07	5.22	5.78e-07	typA	translational GTPase TypA	SAOUHSC_01058
RSAU_000998	3.52	0.0162	3.91	0.00122	ftsW	Cell division protein FtsW	SAOUHSC_01063
RSAU_001000	3.45	0.0193	3.66	0.00274	ctaA	heme A synthase	SAOUHSC_01065
RSAU_001010	4.77	0.0146	3.44	0.0498		putative DUF795-containing protein	SAOUHSC_01076
RSAU_001015	-4.74	0.0159			isdC	Iron-regulated surface determinant protein IsdC	SAOUHSC_01082
RSAU_001018			3.73	0.00167	isdF	Heme-iron transport system permease protein isdF	SAOUHSC_01086
RSAU_001022	5.53	0.00146	4.77	0.00213	pheS	Phenylalanyl-tRNA synthetase subunit alpha	SAOUHSC_01092
RSAU_001028			3.36	0.00411	mutS2	Recombination and DNA strand exchange inhibitor protein	SAOUHSC_01099	X
RSAU_001031			3.93	0.0365	sdhC	Succinate dehydrogenase cytochrome b subunit, b558	SAOUHSC_01103
RSAU_001032	3.96	0.0146	6.12	4.36e-06	sdhA	Succinate dehydrogenase flavoprotein subunit	SAOUHSC_01104
RSAU_001034	5.45	0.00357	6.69	4.51e-05	murI	Glutamate racemase	SAOUHSC_01106
RSAU_001037	5.55	0.0127				Hypothetical protein fibrinogen-binding protein	SAOUHSC_01110	X
RSAU_001048	5.25	0.00701	3.73	0.031		Superantigen-like protein	SAOUHSC_01127
RSAU_001051			3.38	0.0159	arcD	C4-dicarboxylate anaerobic carrier family protein	SAOUHSC_01130
RSAU_001052	-2.48	0.0198	-3.57	5.99e-05	eta	C4-dicarboxylate transporter/malic acid transport family protein	SAOUHSC_01133
RSAU_001056			4.21	0.0161	rpsQ	Haloacid dehalogenase-like hydrolase	SAOUHSC_01137
RSAU_001058	3.02	0.0282	3.06	0.00576	bshC	Bacillithiol biosynthesis cysteine-adding enzyme BshC	SAOUHSC_01139
RSAU_001060			3.82	0.00929	mraW	S-adenosyl-methyltransferase MraW	SAOUHSC_01143
RSAU_001062	3.94	0.0243	5.19	0.000389	pbpA	Penicillin-binding protein 1	SAOUHSC_01145
RSAU_001063	3.42	0.0243	4.42	0.000484	mraY	Phospho-N-acetylmuramoyl-pentapeptide- transferase	SAOUHSC_01146
RSAU_001064	3.22	0.0279	3.7	0.00318	murD	UDP-N-acetylmuramoyl-L-alanyl-D-glutamate synthetase	SAOUHSC_01147
RSAU_001065			3.58	0.0128	div1b	Cell division protein FtsQ	SAOUHSC_01148
RSAU_001067	3.98	0.011	4.1	0.00151	ftsZ	Cell division protein FtsZ	SAOUHSC_01150
RSAU_001073			6.75	0.000281	divIVA	Similar to cell-division initiation protein	SAOUHSC_01158
RSAU_001074	2.87	0.0295	2.52	0.0271	ileS	Isoleucyl-tRNA synthetase	SAOUHSC_01159
RSAU_001080	5.62	0.000742	5.69	9.32e-05	rluD	Ribosomal large subunit pseudouridine synthase	SAOUHSC_01163
RSAU_001082			3.99	0.0159	pyrP	Uracil permease	SAOUHSC_01165	X
RSAU_001086			3.07	0.00312	carB	Carbamoyl-phosphate synthase large chain	SAOUHSC_01170	X
RSAU_001093	5.22	0.00267	5.43	0.000308	coaBC	Bifunctional phosphopantothenoylcysteine decarboxylase/phosphopantothenate--cysteine ligase	SAOUHSC_01178
RSAU_001094	3.04	0.0364	4.13	0.00114	priA	Primosomal protein n'	SAOUHSC_01179
RSAU_001097	-4.14	0.00821	-5.74	2.33e-05	def	Peptide deformylase	SAOUHSC_01182
RSAU_001098	3.63	0.0277	3.17	0.0253	fmt	Methionyl-tRNA formyltransferase	SAOUHSC_01183
RSAU_001102			4.48	0.00121	pknB	Serine/threonine-protein kinase	SAOUHSC_01187
RSAU_001103			4.4	0.0103	rsgA	Putative ribosome biogenesis GTPase RsgA	SAOUHSC_01188
RSAU_001104	5.36	0.009	4.01	0.0307	cfxE	Ribulose-phosphate 3-epimerase	SAOUHSC_01189
RSAU_001107			2.65	0.0418	asp4	Alkaline-shock protein, putative	SAOUHSC_01192
RSAU_001109			3.78	0.00174	recG	ATP-dependent DNA helicase RecG	SAOUHSC_01194
RSAU_001112			3.47	0.0241	fabD	Malonyl CoA-acyl carrier protein transacylase	SAOUHSC_01198
RSAU_001113			3.51	0.0232	fabG	3-oxoacyl-[acyl-carrier protein] reductase	SAOUHSC_01199
RSAU_001116	2.83	0.0198	3.33	0.00106	smc	Chromosome segregation protein SMC	SAOUHSC_01204
RSAU_001117			4.34	0.00378	ftsY	Signal recognition particle-docking protein FtsY	SAOUHSC_01205
RSAU_001118	6.1	0.00334	4.15	0.027	sarY	Putative DNA-binding protein	SAOUHSC_01206	X
RSAU_001119	4.62	0.00606	5.11	0.000373	ffh	Signal recognition particle protein	SAOUHSC_01207
RSAU_001121	4.36	0.0364	4.72	0.00816	rimM	16S rRNA-processing protein RimM	SAOUHSC_01209
RSAU_001122	4.54	0.00678	4.47	0.00263	trmD	TRNA (guanine-N(1)-)-methyltransferase	SAOUHSC_01210
RSAU_001126	5.12	0.00519	3.32	0.0423	rnhB	Ribonuclease HII	SAOUHSC_01215	X
RSAU_001127			4.8	0.0123	sucC	Succinyl-CoA synthetase subunit beta	SAOUHSC_01216	X
RSAU_001128	5.24	0.00694	5.03	0.0028	sucD	Succinyl-CoA ligase subunit alpha	SAOUHSC_01218
RSAU_001130	4.38	0.0493	4.96	0.00866	fmhC	endopeptidase resistance protein FmhC
RSAU_001132	3.48	0.0261			topA	DNA topoisomerase I	SAOUHSC_01222
RSAU_001136			3.42	0.00657	hslU	ATP-dependent protease ATP-binding subunit HslU	SAOUHSC_01226
RSAU_001139			4.03	0.00482	tsf	Elongation factor Ts	SAOUHSC_01234
RSAU_001140	4.47	0.0207	4.15	0.0137	pyrH	Uridylate kinase	SAOUHSC_01235
RSAU_001142	5.3	0.011			uppS	Di-trans,poly-cis-decaprenylcistransferase	SAOUHSC_01237
RSAU_001143			3.22	0.018	cdsA	Phosphatidate cytidylyltransferase	SAOUHSC_01238
RSAU_001144	-3.79	0.00316	-3.73	0.000522	rseP	Membrane-associated zinc metalloprotease, putative	SAOUHSC_01239
RSAU_001145	5.77	0.000291	5.82	4.97e-05	proS	Prolyl-tRNA synthetase	SAOUHSC_01240
RSAU_001146	3.38	0.00189	3.07	0.00117	polC	DNA polymerase III polC-type	SAOUHSC_01241
RSAU_001148	4.93	0.0254	5.69	0.00277	nusA	transcription elongation factor NusA	SAOUHSC_01243
RSAU_001149	5.11	0.00748	4.89	0.00337		Hypothetical protein	SAOUHSC_01244
RSAU_001152			4.34	0.000135	infB	Translation initiation factor IF-2	SAOUHSC_01246
RSAU_001153	3.89	0.039			rbfA	Ribosome-binding factor A	SAOUHSC_01247	X
RSAU_001157	3.67	0.00963	5.39	4.36e-06	pnpA	Polyribonucleotide nucleotidyltransferase	SAOUHSC_01251
RSAU_001158	5.01	0.00327	5.18	0.000441	rnjB	RNA metallo-beta-lactamase	SAOUHSC_01252
RSAU_001159	2.66	0.0436	2.81	0.011	ftsK	DNA translocase FtsK/SpoIIIE family protein	SAOUHSC_01253	X
RSAU_001168	5.59	0.0017	4.86	0.00189	recA	Recombinase A	SAOUHSC_01262
RSAU_001172	2.98	0.0487	3.74	0.00262	porA	Pyruvate flavodoxin ferredoxin oxidoreductase, alpha subunit	SAOUHSC_01266
RSAU_001173			3.52	0.0155	porB	2-oxoglutarate ferredoxin oxidoreductase subunit beta	SAOUHSC_01267
RSAU_001183			3.53	0.00394	glpK	Glycerol kinase	SAOUHSC_01276
RSAU_001185	4.88	0.00445	5.3	0.000348	tcaR	Putative Alpha/beta hydrolase fold	SAOUHSC_01279
RSAU_001189	5.03	0.0075	6.18	0.000117	hflX	GTP-binding protein HflX	SAOUHSC_01283
RSAU_001190	3.75	0.0412	5.43	0.000344	alu-2	Aluminum resistance protein	SAOUHSC_01284	X
RSAU_001192	3.28	0.0257			glnA	Glutamine synthetase	SAOUHSC_01287
RSAU_001207	3.94	0.0206	4.02	0.00513	rpsR	Nuclease-related domain protein	SAOUHSC_01317
RSAU_001209	4.06	0.00467	4.09	0.000781	thrA	Aspartate kinase	SAOUHSC_01319
RSAU_001210	3.03	0.0277	4.63	4.51e-05	dhoM	Homoserine dehydrogenase	SAOUHSC_01320	X
RSAU_001215			3.61	0.00528	lysP2/PheP	Amino acid permease	SAOUHSC_01326	X
RSAU_001217	6.78	0.000915	4.38	0.0187	rpmG	50S ribosomal protein L33	SAOUHSC_01328	X
RSAU_001219	5.28	0.00025	5.18	5.2e-05	guaC	Guanosine monophosphate reductase	SAOUHSC_01330
RSAU_001221			3.56	0.0404	lexA	Repressor LexA	SAOUHSC_01333
RSAU_001224			2.99	0.0237	tkt	Transketolase	SAOUHSC_01337
RSAU_001230			3.82	0.0226	mscL	Large conductance mechanosensitive channel protein
RSAU_001231			2.91	0.00448	opuD	Glycine betaine transporter	SAOUHSC_01346
RSAU_001232	3.5	0.0151	3.31	0.00615	citB	Aconitate hydratase	SAOUHSC_01347	X
RSAU_001235			4.86	0.00531	plsY	Acyl-phosphate glycerol 3-phosphate acyltransferase	SAOUHSC_01350
RSAU_001236			3.5	0.0157	parE	DNA topoisomerase IV subunit B	SAOUHSC_01351
RSAU_001237	3.57	0.00988	2.96	0.0115	parC	DNA topoisomerase IV subunit A	SAOUHSC_01352	X
RSAU_001238			4.56	0.000263	agcS	Sodium:alanine symporter family protein	SAOUHSC_01354
RSAU_001241	4.94	0.00267	4.36	0.0028	mprF	Oxacillin resistance-related FmtC protein	SAOUHSC_01359	X
RSAU_001243			3.1	0.0338	msrR	Peptide methionine sulfoxide reductase transcriptional regulator MsrR	SAOUHSC_01361
RSAU_001248			2.75	0.0118	trpE	Anthranilate synthase component I	SAOUHSC_01366
RSAU_001253	3.36	0.013	4.98	7.48e-06	trpB	Tryptophan synthase beta chain	SAOUHSC_01371
RSAU_001254			3.94	0.0269	trpA	Tryptophan synthase alpha chain	SAOUHSC_01372
RSAU_001255	3.79	0.0323	3.56	0.0244	femA	Aminoacyltransferase FemA essential for expression of methicillin resistance	SAOUHSC_01373
RSAU_001266	2.74	0.0312			pstB	Phosphate ABC transporter ATP-binding protein	SAOUHSC_01385
RSAU_001267			3.54	0.0322	pstA	Phosphate ABC transporter, permease protein	SAOUHSC_01386
RSAU_001268	3.62	0.0163			pstC	Phosphate ABC transporter, permease protein	SAOUHSC_01387
RSAU_001269	4.19	0.0364	4.69	0.00535	pstS	Phosphate ABC transporter phosphate-binding protein PstS	SAOUHSC_01389
RSAU_001271	4.17	0.00647	3.79	0.00676	bioA	ABC transporter ATP-binding protein	SAOUHSC_01392
RSAU_001274	4.35	0.0279	4.29	0.0112	dapA	Dihydrodipicolinate synthase	SAOUHSC_01396
RSAU_001276			4.59	0.00533	dapD	2,3,4,5-tetrahydropyridine-2,6-dicarboxylate N-acetyltransferase	SAOUHSC_01398	X
RSAU_001284	-4.34	0.0274			acyP	Acylphosphatase, putative	SAOUHSC_01406
RSAU_001290			4.42	0.0382		hypothetical protein	SAOUHSC_01414	X
RSAU_001292	5.45	0.00267	4.34	0.00653	odhB	Dihydrolipoamide succinyltransferase E2 component of 2-oxoglutarate dehydrogenase complex	SAOUHSC_01416	X
RSAU_001294			3.49	0.0273	arlS	Signal transduction histidine-protein kinase ArlS	SAOUHSC_01419	X
RSAU_001295			3.48	0.0483	arlR	Response regulator ArlR	SAOUHSC_01420	X
RSAU_001297			4.52	0.0101	murG	UDP-N-acetylglucosamine--N-acetylmuramyl- pyrophosphoryl-undecaprenol N-acetylglucosamine transferase	SAOUHSC_01424
RSAU_001299			3.9	0.00329	ctpA	Carboxy-terminal processing protease	SAOUHSC_01427	X
RSAU_001304			3.14	0.0463	pbuX	Fatty acid-binding protein, DegV family	SAOUHSC_01433
RSAU_001314			2.12	0.0448		Putative dynamin family protein	SAOUHSC_01455
RSAU_001315			2.78	0.0382	piuB	Sulfite reductase [NADPH] flavoprotein alpha-component	SAOUHSC_01456
RSAU_001319	4.12	0.0141	4.57	0.00119		UPF0398 protein	SAOUHSC_01463	X
RSAU_001322			3.87	0.00473	pbp2	Penicillin-binding protein 2	SAOUHSC_01467
RSAU_001325	4.45	0.0221			dnaD	DNA replication protein DnaD	SAOUHSC_01470
RSAU_001327	3.03	0.0326	3.71	0.00134	dinG	ATP-dependent helicase DinG	SAOUHSC_01472
RSAU_001332			4.55	0.00553		Neutral zinc metallopeptidase family protein	SAOUHSC_01477
RSAU_001335	-3.74	0.0094	-3.9	0.000206		TPR-repeat-containing protein, putative	SAOUHSC_01480
RSAU_001337			3.79	0.00448	aroB	3-dehydroquinate synthase	SAOUHSC_01482
RSAU_001340			3.73	0.00657	gerCC	Heptaprenyl diphosphate synthase component II	SAOUHSC_01486
RSAU_001344	3.46	0.0277			gpsA	NAD(P)H-dependent glycerol-3-phosphate dehydrogenase	SAOUHSC_01491	X
RSAU_001348			4.73	0.0154	cmk	Cytidylate kinase	SAOUHSC_01496
RSAU_001349	2.56	0.0375			ansA	L-asparaginase	SAOUHSC_01497	X
RSAU_001351	5.14	0.000124	4.94	3.54e-05	ebpS	Elastin binding protein	SAOUHSC_01501
RSAU_001352			2.96	0.0349	recQ	ATP-dependent DNA helicase RecQ	SAOUHSC_01502
RSAU_001362	5.02	0.0132	4.89	0.00513	scpB	Segregation and condensation protein B	SAOUHSC_01588	X
RSAU_001368			4.04	0.0241	opuCA	Aldo/keto reductase family oxidoreductase	SAOUHSC_01594
RSAU_001372	3.81	0.0364	5.03	0.00107	zwf	Glucose-6-phosphate 1-dehydrogenase	SAOUHSC_01599
RSAU_001374			4.99	0.000342	malA	Alpha-D-1,4-glucosidase	SAOUHSC_01601
RSAU_001377			4.08	0.00657	gnd	6-phosphogluconate dehydrogenase,decarboxylating	SAOUHSC_01605
RSAU_001378			3.8	0.0145		Peptidase T protein	SAOUHSC_01606	X
RSAU_001384			3.95	0.00813	bfmBAA	Branched-chain alpha-keto acid dehydrogenase, E1, alpha subunit	SAOUHSC_01613	X
RSAU_001385			4.19	0.00154	lpdA	Dihydrolipoamide dehydrogenase	SAOUHSC_01614
RSAU_001388	4.43	0.0024	5.49	1.24e-05	ispA	Geranyltranstransferase	SAOUHSC_01618
RSAU_001393			3.9	0.0136	accC	Acetyl-CoA carboxylase biotin carboxylase subunit	SAOUHSC_01623
RSAU_001394	4.12	0.0185	6.14	2.33e-05	accB	Biotin carboxyl carrier protein of acetyl-CoA carboxylase	SAOUHSC_01624
RSAU_001395	5.05	0.0108			efp	Elongation factor P	SAOUHSC_01625
RSAU_001401			3.19	0.0177	gcvPB	Glycine dehydrogenase subunit 2	SAOUHSC_01632
RSAU_001403	3.83	0.0182	4.1	0.00268	gcvT	Glycine cleavage system aminomethyltransferase T	SAOUHSC_01634
RSAU_001406			5.48	0.00745	comGD	Competence protein ComGD, putative	SAOUHSC_01639
RSAU_001410	4.62	0.013				Metallo-beta-lactamase superfamily protein	SAOUHSC_01644
RSAU_001412			2.8	0.00796	glcK	Glucokinase	SAOUHSC_01646
RSAU_001414			3.36	0.0129		rhomboid family intramembrane serine protease	SAOUHSC_01649
RSAU_001417	3.93	0.0137	2.84	0.0432	pbp3	Penicillin-binding protein 3	SAOUHSC_01652	X
RSAU_001420	3.7	0.0437	3.2	0.044	mreB	ABC transporter permease protein	SAOUHSC_01656	X
RSAU_001422			4.04	0.00885	nfo	Endonuclease IV	SAOUHSC_01658	X
RSAU_001423	3.94	0.0214	4.06	0.00579	cshB	ATP-dependent RNA helicase DEAD/DEAH box protein	SAOUHSC_01659
RSAU_001424			2.99	0.0184	prs	UPF0135 protein	SAOUHSC_01660
RSAU_001426	4.03	0.038	5.08	0.00151	rpoD	RNA polymerase sigma factor RpoD	SAOUHSC_01662
RSAU_001428	3.92	0.026			yqfL	Putative pyruvate, phosphate dikinase regulatory protein	SAOUHSC_01664
RSAU_001430	4.82	0.0202	6	0.000578	glyS	Glycyl-tRNA synthetase	SAOUHSC_01666
RSAU_001432			4.19	0.0189	era	GTP-binding protein Era	SAOUHSC_01668
RSAU_001435			5.13	0.0105	ftsH	Metal-dependent hydrolase YbeY rRNA maturation	SAOUHSC_01672
RSAU_001436	5.04	0.00437	5.02	0.00111	phoH	Phosphate starvation protein, PhoH-like protein	SAOUHSC_01673	X
RSAU_001437	4.08	0.0134	3.92	0.00478	cysK	Iron transporter	SAOUHSC_01675	X
RSAU_001438	2.96	0.0176	3.08	0.00363		UPF0365 protein	SAOUHSC_01676	X
RSAU_001441	3.94	0.0153	3.76	0.00636	lysS	RNA modification enzyme, MiaB family protein	SAOUHSC_01679
RSAU_001444			4.02	0.0175	dnaJ	Chaperone protein DnaJ	SAOUHSC_01682
RSAU_001445	3.99	0.023	4.41	0.00342	dnaK	Molecular chaperone DnaK	SAOUHSC_01683
RSAU_001446			3.61	0.0338	grpE	Heat shock protein GrpE	SAOUHSC_01684
RSAU_001447	4.22	0.0302	4.43	0.00775	hrcA	Heat-inducible transcription repressor HrcA	SAOUHSC_01685	X
RSAU_001448			-2.66	0.00428	hemN	Oxygen-independent coproporphyrinogen III oxidase	SAOUHSC_01686
RSAU_001449			2.46	0.032	lepA	GTP-binding protein LepA	SAOUHSC_01688	X
RSAU_001454			5.04	0.00934	comEA	Competence protein ComEA	SAOUHSC_01693
RSAU_001467	4.06	0.0148			lamB	LamB/YcsF family protein	SAOUHSC_01708	X
RSAU_001469			5.65	0.000919	accB	Biotin carboxyl carrier protein of acetyl-CoA carboxylase	SAOUHSC_01710
RSAU_001470	4.72	0.00951	5.38	0.000682	AHS2	Allophanate hydrolase subunit 2	SAOUHSC_01711
RSAU_001471	4.17	0.029	4.92	0.00329	dur1	Allophanate hydrolase subunit 1 protein	SAOUHSC_01712
RSAU_001473			3.99	0.0137	udk	Uridine kinase	SAOUHSC_01715
RSAU_001474			4.18	0.00214	fus	Peptidase U32 family protein	SAOUHSC_01716
RSAU_001478			4.45	0.00178	yrrK	Holliday junction resolvase-like protein	SAOUHSC_01720
RSAU_001480	3.87	0.00172	3.99	0.000131	alaS	Alanyl-tRNA synthetase	SAOUHSC_01722
RSAU_001483			4.5	0.018	mnmA	tRNA 2-thiouridine(34) synthase MnmA	SAOUHSC_01726
RSAU_001484			5.15	0.00173	nifS	Iron-sulfur cofactor synthesis protein homolog	SAOUHSC_01727
RSAU_001485			4.08	0.00353		Luciferase oxidoreductase family protein	SAOUHSC_01728
RSAU_001489	5.31	0.00412	4.06	0.0131	rarA	ATPase, AAA family protein	SAOUHSC_01734	X
RSAU_001490			3.42	0.0208		HesA/MoeB/ThiF family protein	SAOUHSC_01735
RSAU_001495	4	0.00796	3.49	0.00657	relA	GTP pyrophosphokinase	SAOUHSC_01742
RSAU_001496			4.26	0.00705	apt	Adenine phosphoribosyltransferase	SAOUHSC_01743
RSAU_001497	-3.08	0.00922	-2.46	0.00553	recJ	Single-stranded-DNA-specific exonuclease RecJ	SAOUHSC_01744
RSAU_001498	3.34	0.0202			secF	Bifunctional preprotein translocase subunit SecD/SecF	SAOUHSC_01746
RSAU_001500	4.57	0.00282	3.63	0.00615	tgt	Queuine tRNA-ribosyltransferase	SAOUHSC_01748
RSAU_001502	4.97	0.00349	4.46	0.00272	ruvB	Holliday junction DNA helicase RuvB	SAOUHSC_01750
RSAU_001506			4.63	0.00119	rpmA	50S ribosomal protein L27	SAOUHSC_01755
RSAU_001507	4.86	0.0269	4.97	0.00929		potential ribosomal protein	SAOUHSC_01756
RSAU_001509			3.53	0.0177	mreD	Rod shape-determining protein MreD	SAOUHSC_01758	X
RSAU_001510			3.97	0.031	mreC	Rod shape-determining protein MreC	SAOUHSC_01759	X
RSAU_001511	4.79	0.0382				Membrane protein, putative	SAOUHSC_01761	X
RSAU_001513			4.55	0.0332	radC	DNA repair protein RadC	SAOUHSC_01763
RSAU_001516	6.06	0.00713	4.21	0.0388	cadC	Putative cadmium efflux system accessory protein
RSAU_001518	3.55	0.0324	5.14	0.000166	tnpB	transposase B for Tn554
RSAU_001522	3.93	0.0163	3.82	0.00547	folC	Dihydrofolate synthase / Folylpolyglutamate synthase	SAOUHSC_01766
RSAU_001523			3.53	0.00227	valS	Valyl-tRNA synthetase	SAOUHSC_01767
RSAU_001526			4.07	0.0067	hemL	Glutamate-1-semialdehyde-2,1-aminomutase	SAOUHSC_01771
RSAU_001527			7.03	5.12e-05	hemB	Delta-aminolevulinic acid dehydratase	SAOUHSC_01772
RSAU_001529			3.45	0.0143	hemC	Porphobilinogen deaminase	SAOUHSC_01774
RSAU_001530			3.65	0.0148	hemX	HemX protein, negative effector concentration hemA	SAOUHSC_01775	X
RSAU_001532			4.67	0.0264	engB	Ribosome biogenesis GTP-binding protein YsxC	SAOUHSC_01777
RSAU_001533	4.31	0.0131			clpX	ATP-dependent Clp protease ATP-binding subunit ClpX	SAOUHSC_01778
RSAU_001539			4.04	0.0244	infC	Translation initiation factor IF-3	SAOUHSC_01786
RSAU_001540	3.59	0.0132	3.18	0.0115	lysP	Lysine-specific permease	SAOUHSC_01787
RSAU_001541	4.51	0.011	4.97	0.00111	thrS	Threonyl-tRNA synthetase	SAOUHSC_01788
RSAU_001543			4.45	0.00337	dnaB	Chromosome replication initiation and membrane attachment protein	SAOUHSC_01792
RSAU_001545	5.15	0.00455	4.28	0.00666	gapB	Glyceraldehyde 3-phosphate dehydrogenase 2	SAOUHSC_01794	X
RSAU_001546			5.27	0.00266	coaE	Dephospho-CoA kinase	SAOUHSC_01795
RSAU_001547			4.15	0.00301	mutM	Formamidopyrimidine-DNA glycosylase	SAOUHSC_01796
RSAU_001552			4.8	0.000522	citC	Isocitrate dehydrogenase	SAOUHSC_01801	X
RSAU_001553			4.12	0.00593	citZ	Citrate synthase	SAOUHSC_01802
RSAU_001554			4.72	0.000836	aapA	Putative D-serine/D-alanine/glycine transporter	SAOUHSC_01803	X
RSAU_001555	4.51	0.000452	3.47	0.00254	pyk	Pyruvate kinase	SAOUHSC_01806
RSAU_001556			3.94	0.00493	pfkA	6-phosphofructokinase	SAOUHSC_01807
RSAU_001557			4.9	0.00513	accA	Acetyl-coenzyme A carboxylase carboxyl transferase subunit alpha	SAOUHSC_01808
RSAU_001559			3.02	0.0153	maeB	NADP-dependent malic enzyme, malate dehydrogenase	SAOUHSC_01810
RSAU_001560	4.81	0.000124	4.51	3.17e-05	dnaE	DNA polymerase III subunit alpha	SAOUHSC_01811
RSAU_001561	4.53	0.0243	4.93	0.0043	nrnA	Phosphoesterase, DHH family protein	SAOUHSC_01812
RSAU_001564			3.69	0.0405	mntC	Metal-dependent hydrolase	SAOUHSC_01815
RSAU_001566	4.21	0.0137	4.42	0.00261	ald	Alanine dehydrogenase	SAOUHSC_01818
RSAU_001568	4.62	0.0207	5.01	0.00337	ackA	Acetate kinase	SAOUHSC_01820
RSAU_001572			2.74	0.0497	thiI	Thiamine biosynthesis/tRNA protein ThiI	SAOUHSC_01824	X
RSAU_001574			3.91	0.0162	ezrA	Septation ring formation regulator EzrA	SAOUHSC_01827
RSAU_001579	5.68	0.00601	5.79	0.00134		Aminotransferase class-V protein	SAOUHSC_01832
RSAU_001580			2.75	0.0126	serA	D-3-phosphoglycerate dehydrogenase	SAOUHSC_01833
RSAU_001584	3.04	0.0193	3.22	0.00257	htrA1	Putative serine protease do-like htrA	SAOUHSC_01838
RSAU_001585			3.74	0.0416	tyrS	Tyrosyl-tRNA synthetase	SAOUHSC_01839
RSAU_001586			-2.5	0.00268	sgtA	Transglycosylase protein	SAOUHSC_01840
RSAU_001589			3.35	0.00904	acsA	Acetyl-coenzyme A synthetase-CoA	SAOUHSC_01846
RSAU_001592	4.06	0.0214	4.77	0.00128	ccpA	Catabolite control protein A	SAOUHSC_01850	X
RSAU_001593	5.22	0.00314	3.87	0.0137	aroA	Bifunctional 3-deoxy-7-phosphoheptulonate synthase/chorismate mutase	SAOUHSC_01852
RSAU_001597			4.45	0.011	murC	UDP-N-acetylmuramate--L-alanine ligase	SAOUHSC_01856
RSAU_001598	2.84	0.0467	3.63	0.00416	ftsK	FtsK/SpoIIIE family protein	SAOUHSC_01857
RSAU_001600			5.3	0.00796		UPF0354 protein	SAOUHSC_01859
RSAU_001606			3.15	0.0351	vraG	Phosphotransferase enzyme family protein	SAOUHSC_01866
RSAU_001608			3.4	0.0271	pepV	Dipeptidase PepV, putative	SAOUHSC_01868	X
RSAU_001611			3.74	0.0298		Polysaccharide biosynthesis protein, putative	SAOUHSC_01871
RSAU_001613	2.28	0.0142	2.81	0.000397	sasC	Cell wall surface anchor family protein	SAOUHSC_01873
RSAU_001615	2.93	0.0186	3.83	0.000134	leuS	Leucyl-tRNA synthetase	SAOUHSC_01875
RSAU_001616	3.44	0.0368	4.29	0.00314		Multidrug resistance transporter protein B	SAOUHSC_01876
RSAU_001620	4.37	0.0277	3.66	0.0366	pldB	Alpha/beta hydrolase protein	SAOUHSC_01882
RSAU_001628			4.88	0.000613	arsB	Arsenical pump membrane protein efflux pump	SAOUHSC_01893
RSAU_001630	5.84	0.000783	4.08	0.00866		Mannosyl-glycoprotein endo-beta-N-acetylglucosaminidase protein	SAOUHSC_01895
RSAU_001633			3.99	0.0491		Competence protein ComK	SAOUHSC_01898
RSAU_001635			3.56	0.0102		CPBP family intramembrane metalloprotease	SAOUHSC_01900
RSAU_001637			4.32	0.0243	tal	Transaldolase, putative	SAOUHSC_01901
RSAU_001642	4	0.0269	3.24	0.0414		Nuclease-related domain protein	SAOUHSC_01908
RSAU_001643			6.56	2.13e-05	metK	S-adenosylmethionine synthetase	SAOUHSC_01909
RSAU_001644	3.9	0.0261			pckA	Phosphoenolpyruvate carboxykinase	SAOUHSC_01910	X
RSAU_001645			3.29	0.0243		Dipeptidyl aminopeptidase/acylaminoacyl-peptidase-protein	SAOUHSC_01912
RSAU_001651			3.32	0.0334		Excalibur calcium-binding domain-containing protein	SAOUHSC_01918
RSAU_001652	3.17	0.0208			gntP	Telomeric repeat-binding factor 2 family protein	SAOUHSC_01919	X
RSAU_001658	4.84	0.0314	4.44	0.0261		IS3 family transposase	SAOUHSC_01927
RSAU_001674	3.54	0.0244	2.74	0.0438	lukD	Panton-Valentine leukocidin chain F precursor	SAOUHSC_01954
RSAU_001691			2.67	0.0359	hemY	Protoporphyrinogen oxidase	SAOUHSC_01960
RSAU_001693			4.94	0.00356	hemE	Uroporphyrinogen decarboxylase	SAOUHSC_01962
RSAU_001696			-3.61	0.000675	ecsA	ABC transporter, ATP-binding protein EcsA	SAOUHSC_01967	X
RSAU_001700	5.54	0.0106	4.19	0.0288	prsA	Protein protein PrsA peptidyl-prolyl cis-trans isomerase	SAOUHSC_01972	X
RSAU_001701	4.75	0.0271			cbf1	3'-5' exoribonuclease yhaM	SAOUHSC_01973
RSAU_001702			2.88	0.0248		DNA double-strand break repair Rad50 ATPase	SAOUHSC_01974
RSAU_001710	4.75	0.00988	5.22	0.00137	fumC	Fumarate hydratase class II	SAOUHSC_01983	X
RSAU_001749	3.44	0.0212	3.63	0.00477	llm	D-isomer specific 2-hydroxyacid dehydrogenase protein	SAOUHSC_01998
RSAU_001750	4.78	0.0198			bcp	Alkyl hydroperoxide reductase/thiol specific antioxidant	SAOUHSC_01999
RSAU_001751			3.06	0.0101	hemL	Glutamate-1-semialdehyde 2,1-aminomutase	SAOUHSC_02000	X
RSAU_001752	3.42	0.0221	2.58	0.0472		Putative membrane protein	SAOUHSC_02001	X
RSAU_001753			2.93	0.0272	msbA	Multidrug/protein ABC transporter, ATP-binding permease protein	SAOUHSC_02003
RSAU_001764			3.96	0.00096		Radical SAM superfamily domain protein	SAOUHSC_02090
RSAU_001775			3.31	0.0381	map	Methionine aminopeptidase	SAOUHSC_02102
RSAU_001778			4.58	0.0113	cobQ	Probable cobyric acid synthase CobQ	SAOUHSC_02106
RSAU_001781	-5.81	0.00447	-3.94	0.013	polC	DNA polymerase III, alpha chain PolC-type	SAOUHSC_02110
RSAU_001785	5.68	0.00651	5.61	0.00214	dagK	Putative lipid kinase	SAOUHSC_02114
RSAU_001786	4.4	0.00412	5.71	7.88e-06	gatB	Aspartyl/glutamyl-tRNA amidotransferase subunit B	SAOUHSC_02116
RSAU_001787			5.12	0.000836	gatA	Aspartyl/glutamyl-tRNA amidotransferase subunit A	SAOUHSC_02117
RSAU_001790			4.67	0.00076	camS	Putative pheromone cAM373 lipoprotein CamS	SAOUHSC_02121	X
RSAU_001791	3.38	0.0134	3.44	0.00329	ligA	DNA ligase, NAD-dependent	SAOUHSC_02122
RSAU_001792	2.91	0.0287	4.13	0.000313	pcrA	ATP-dependent DNA helicase PcrA	SAOUHSC_02123
RSAU_001799			3.79	0.00329	nadE	NH(3)-dependent synthetase	SAOUHSC_02132
RSAU_001800			3.26	0.0243	pncB	Nicotinate phosphoribosyltransferase	SAOUHSC_02133
RSAU_001801			4.14	0.00337	nos	Nitric oxide synthase oxygenase	SAOUHSC_02134
RSAU_001805			-3.49	0.0243	entB3	Bifunctional pyrazinamidase/nicotinamidase	SAOUHSC_02139
RSAU_001806			3.87	0.0408	ppaC	Manganese-dependent inorganic pyrophosphatase	SAOUHSC_02140
RSAU_001818			3.66	0.0291		YolD-like protein	SAOUHSC_02144
RSAU_001820			3.34	0.018		acyl-coenzyme A:6-aminopenicillanic acid acyl-transferase	SAOUHSC_02146
RSAU_001821	3.66	0.0412	3.78	0.0118		hypothetical protein	SAOUHSC_02147
RSAU_001825	6.48	0.00236			pmtD	PSM Transporter PmtD subunit	SAOUHSC_02151
RSAU_001827	3.4	0.0323			pmtB	PSM Transporter PmtB subunit	SAOUHSC_02153	X
RSAU_001828			4.58	0.00349	pmtA	PSM Transporter PmtA subunit	SAOUHSC_02154
RSAU_001833			2.46	0.022	map	Protein map	SAOUHSC_02161
RSAU_001834			-3.88	0.0155	hlb	beta-hemolysin	SAOUHSC_02240
RSAU_001838	5.93	0.00106	5.31	0.000921	lukH	Leukocidin S subunit	SAOUHSC_02243
RSAU_001840	4.05	0.0289	4.29	0.00686	ktrB	Putative sodium transport protein	SAOUHSC_02247
RSAU_001841	4.75	0.0361	4.95	0.0129		Phage-like protein
RSAU_001845			4	0.00496	ilvD	Phage terminase small subunit	SAOUHSC_02250
RSAU_001856			4.06	0.044		excisionase
RSAU_001859	3.49	0.0208	4.31	0.00109	int	site-specific integrase
RSAU_001860	4.37	0.00122	5.24	7.98e-06	groEL	60 kDa chaperonin GroEL	SAOUHSC_02254
RSAU_001862			-3.49	0.00542	abi	abortive infection protein, putative; agr modulating peptidase	SAOUHSC_02256
RSAU_001863			3.57	0.00419	sdrH	Putative sdrH protein	SAOUHSC_02257
RSAU_001866			3.59	0.0462	rnaIII	RNAIII
RSAU_001872	4.32	0.0361			agrA	Accessory gene regulator protein A	SAOUHSC_02265
RSAU_001873	3.72	0.016			frk	Fructokinase	SAOUHSC_02267
RSAU_001874	3.51	0.00988	2.66	0.0177	scrB	Sucrose-6-phosphate hydrolase	SAOUHSC_02268
RSAU_001878	3.33	0.0193	3.85	0.00246		Membrane protein, putative	SAOUHSC_02272
RSAU_001880			2.39	0.0115	vga	ABC transporter ATP-binding protein	SAOUHSC_02274
RSAU_001881	4.16	0.0261	3.98	0.0162	mutS	DNA mismatch repair protein MutS	SAOUHSC_02276
RSAU_001882	4.26	0.000388	4.68	2.19e-05	gcp	Putative DNA-binding/iron metalloprotein/AP endonuclease	SAOUHSC_02277
RSAU_001884	4.58	0.0308	5.73	0.00136	yeaZ	Similar to glycoprotein endopeptidase	SAOUHSC_02279
RSAU_001892			2.98	0.00363	leuC	3-isopropylmalate dehydratase large subunit	SAOUHSC_02287
RSAU_001906	4.51	0.0464	5.15	0.00866	rsbV	Anti-Sigma-B factor antagonist	SAOUHSC_02300	X
RSAU_001907	5.5	0.0019	3.39	0.0342	rsbU	Sigma-B regulation protein serine phosphatase RsbU	SAOUHSC_02301
RSAU_001913			3.5	0.00705	ydbT	Membrane-flanked domain-containing protein	SAOUHSC_02308
RSAU_001914			-4.7	0.00227	argH	Bacterial membrane flanked domain protein	SAOUHSC_02309
RSAU_001916	2.92	0.0364	3.86	0.000841	kdpB	Potassium-transporting ATPase B chain	SAOUHSC_02311
RSAU_001917	3.89	0.0198	3.36	0.022	kdpA	Potassium-transporting ATPase A chain	SAOUHSC_02312
RSAU_001920	-2.94	0.00602	-2.87	0.000484	cshA	DEAD/DEAH box ATP-dependent RNA helicase	SAOUHSC_02316
RSAU_001921	3.78	0.0212	4.25	0.00205	murF	UDP-N-acetylmuramoylalanyl-D-glutamyl-2, 6-diaminopimelate--D-alanyl-D-alanine ligase	SAOUHSC_02317
RSAU_001922	5.93	0.00267	6.09	0.000393	ddl	D-alanyl-alanine synthetase A	SAOUHSC_02318
RSAU_001923			3.18	0.0264	ftsW	FtsW/RodA family cell division protein	SAOUHSC_02319	X
RSAU_001927	3.97	0.00713	3.79	0.00277	cls	Cardiolipin synthetase	SAOUHSC_02323
RSAU_001929	3.95	0.0497	3.86	0.0229	yidC	Membrane protein YidC	SAOUHSC_02327
RSAU_001931			3.02	0.0372	thiM	Hydroxyethylthiazole kinase	SAOUHSC_02329
RSAU_001932	3.72	0.0202	4.39	0.00114	thiD	Phosphomethylpyrimidine kinase	SAOUHSC_02330
RSAU_001934	4.03	0.0151	3.25	0.022	sceD	Probable transglycosylase sceD	SAOUHSC_02333	X
RSAU_001937			4.23	0.0137	fabZ	(3R)-hydroxymyristoyl-ACP dehydratase	SAOUHSC_02336
RSAU_001941	4.65	0.00273	4.46	0.0012	atpD	F0F1 ATP synthase subunit beta	SAOUHSC_02341
RSAU_001943	4.91	0.00179	5.19	0.000135	atpA	F0F1 ATP synthase subunit alpha	SAOUHSC_02345
RSAU_001945			3.93	0.00759	atpF	F0F1 ATP synthase subunit B	SAOUHSC_02347
RSAU_001946			6.8	0.000338	atpE	F0F1 ATP synthase subunit C	SAOUHSC_02349
RSAU_001947			4.4	0.0023	atpB	F0F1 ATP synthase subunit A	SAOUHSC_02350
RSAU_001955			5.5	0.000374	prmC	Protein-(glutamine-N5) methyltransferase, release factor	SAOUHSC_02358	X
RSAU_001957	5.18	0.00137	4.68	0.000998	tdk	Thymidine kinase	SAOUHSC_02360	X
RSAU_001960			3.1	0.00866	aldA	Aldehyde dehydrogenase family protein	SAOUHSC_02363	X
RSAU_001963	-5.24	0.00121	-2.72	0.0366	fba	Fructose-bisphosphate aldolase	SAOUHSC_02366
RSAU_001965	2.63	0.048	3.48	0.00168	pyrG	CTP synthase	SAOUHSC_02368
RSAU_001966	4.26	0.00344	3.69	0.00579	rpoE	DNA-directed RNA polymerase subunit delta	SAOUHSC_02369
RSAU_001967			3.33	0.0408	blt	Acetyltransferase	SAOUHSC_02370
RSAU_001968			5.31	0.00149	coaW	Pantothenate kinase type II	SAOUHSC_02371
RSAU_001970	4.4	0.000262	4.27	8.04e-05		ATP-grasp domain protein	SAOUHSC_02373
RSAU_001971	3.76	0.013	4.53	0.000391	hmrA	HmrA protein, amidohydrolase M40 family	SAOUHSC_02374
RSAU_001972	4.42	0.0383	5.21	0.00513	luxS	S-ribosylhomocysteine lyase / Autoinducer-2 production protein	SAOUHSC_02375	X
RSAU_001977			4.3	0.0263	dps	Putative non-heme iron-containing ferritin	SAOUHSC_02381	X
RSAU_001979			2.75	0.0444		EVE domain protein	SAOUHSC_02383
RSAU_001986			4.15	0.0416		putative transposase
RSAU_001991	3.76	0.0198	5.55	4.51e-05	glmS	Glucosamine--fructose-6-phosphate aminotransferase	SAOUHSC_02399
RSAU_001992			2.91	0.012	mtlA	PTS system mannitol specific IIBC component	SAOUHSC_02400
RSAU_001993			2.65	0.0411	mtlR	PTS lactose transporter subunit IIB	SAOUHSC_02401
RSAU_001995			3.54	0.00563	mtlD	Mannitol-1-phosphate 5-dehydrogenase	SAOUHSC_02403
RSAU_001997	3.85	0.0381	4.59	0.00386	glmM	Phosphoglucosamine mutase	SAOUHSC_02405
RSAU_001998			2.6	0.0403		YbbR-like family protein	SAOUHSC_02406
RSAU_001999	3.4	0.0343				Hypothetical protein YbbP nucleotide-binding domain DisA bacterial checkpoint controller	SAOUHSC_02407
RSAU_002000			3.7	0.0322	rocF	Arginase	SAOUHSC_02409
RSAU_002010			4.05	0.0154		chromosome partitioning protein ParA	SAOUHSC_02417
RSAU_002014			3.51	0.0183		Hemolysin III protein	SAOUHSC_02422
RSAU_002017	5.8	0.0024	5.2	0.00199		Hypothetical protein	SAOUHSC_02425
RSAU_002020	6.21	0.000202	5.96	6.06e-05	htsB	Iron ABC transporter, permease protein	SAOUHSC_02428
RSAU_002021	3.6	0.0151	3.16	0.0119	htsA	Iron ABC transporter substrate-binding protein	SAOUHSC_02430
RSAU_002022			3.01	0.0368		Alanine racemase, domain protein	SAOUHSC_02433
RSAU_002023			2.69	0.0366	memD	Siderophore biosynthesis protein, IucA/IucC family	SAOUHSC_02434
RSAU_002029	3.42	0.0207	3.5	0.0071	opuD2	Glycine betaine transporter	SAOUHSC_02444
RSAU_002030			3.15	0.00845		Alcohol dehydrogenase zinc-binding type	SAOUHSC_02445
RSAU_002032			3.14	0.0366		Alpha/beta cell surface hydrolase	SAOUHSC_02448
RSAU_002037	3.17	0.0261	3.92	0.00113	lacC	Tagatose-6-phosphate kinase	SAOUHSC_02453
RSAU_002041	3.96	0.0312	6.14	4.66e-05	cobB	NAD-dependent protein deacetylase SIR2 family	SAOUHSC_02457
RSAU_002044			5.29	0.00615		Transcriptional regulator MerR family protein	SAOUHSC_02461
RSAU_002048			4.1	0.0406	map-w	Truncated MHC class II analog protein	SAOUHSC_02466
RSAU_002050	2.91	0.0299	2.65	0.0227	alsS	Acetolactate synthase	SAOUHSC_02468
RSAU_002053			3.94	0.0138	rpsI	30S ribosomal protein S9	SAOUHSC_02477
RSAU_002056			4.09	0.0118	ecfT	Energy-coupling factor transporter transmembrane protein EcfT	SAOUHSC_02481	X
RSAU_002057			3.72	0.0208	cbiO	Cobalt transporter ATP-binding subunit	SAOUHSC_02482	X
RSAU_002066			5.13	0.000375	secY	Preprotein translocase subunit SecY	SAOUHSC_02491
RSAU_002069	4.18	0.0286	5.21	0.00148	rpsE	30S ribosomal protein S5	SAOUHSC_02494
RSAU_002072	4.74	0.0398			rpsH	30S ribosomal protein S8	SAOUHSC_02498
RSAU_002083	3.94	0.0233			rplB	50S ribosomal protein L2	SAOUHSC_02509
RSAU_002086	5.01	0.0126	4.83	0.00513	rplC	50S ribosomal protein L3	SAOUHSC_02512
RSAU_002088			2.93	0.00486		Putative membrane protein	SAOUHSC_02515
RSAU_002089	4.43	0.000202	4.96	2.3e-06	pbuG	Xanthine/uracil permease family protein	SAOUHSC_02516
RSAU_002090	2.32	0.0453			topB	DNA topoisomerase III	SAOUHSC_02517
RSAU_002091			3.31	0.0242		Acetyltransferase family protein	SAOUHSC_02519
RSAU_002092	4.48	0.0207	5.09	0.00272	glcU	Glucose uptake protein glcU	SAOUHSC_02520
RSAU_002093			3.23	0.0389		AEC family malonate efflux carrier	SAOUHSC_02522
RSAU_002096	2.31	0.0134	3.74	5.78e-07	pycA	RND multidrug transporter; Acriflavin resistance protein	SAOUHSC_02525
RSAU_002097			4.49	0.00273	fmhB	Peptidoglycan pentaglycine interpeptide biosynthesis protein FmhB	SAOUHSC_02527
RSAU_002100	4.99	0.00282	5.65	0.000128		Major facilitator transporter	SAOUHSC_02531
RSAU_002106			4.38	0.00272	mobB	Molybdopterin-guanine dinucleotide biosynthesis protein B	SAOUHSC_02541
RSAU_002107	3.77	0.0202	4	0.00478	moeA	Molybdopterin biosynthesis protein MoeA	SAOUHSC_02542
RSAU_002110	3.42	0.0119	4.05	0.000628	moeB	Molybdopterin biosynthesis protein MoeB	SAOUHSC_02545
RSAU_002114			3.87	0.00776	fdhD	Formate dehydrogenase family accessory protein FdhD	SAOUHSC_02550
RSAU_002116	4.15	0.0243	4.59	0.00334	bioY	Biotin biosynthesis BioY family protein	SAOUHSC_02552
RSAU_002118	3.67	0.00796			fhuD	Ferrichrome ABC transporter-binding protein	SAOUHSC_02554
RSAU_002120			4.22	0.000259	yut	Urea transporter	SAOUHSC_02557
RSAU_002122			4.53	0.0171	ureB	Urease subunit beta	SAOUHSC_02559	X
RSAU_002123			2.97	0.0243	ureC	Urease subunit alpha	SAOUHSC_02561
RSAU_002131			2.4	0.00653	rnhC	Transcriptional regulator AraC family protein	SAOUHSC_02570
RSAU_002132	5.45	0.00157	3.54	0.0221	ssaA2	Secretory antigen precursor SsaA protein	SAOUHSC_02571
RSAU_002136	5.37	0.00498	5.9	0.00043	ssaA	Secretory antigen precursor SsaA	SAOUHSC_02576
RSAU_002145	5.4	0.0166				Hypothetical protein YrhD	SAOUHSC_02581
RSAU_002146			4.05	0.00241	fdhF	Formate dehydrogenase, alpha subunit	SAOUHSC_02582
RSAU_002148			-3.14	0.0105	suhB	Inositol monophosphatase family protein	SAOUHSC_02584
RSAU_002150	5.08	0.0248	4.39	0.0298		DeoR helix-turn-helix domain protein	SAOUHSC_02585
RSAU_002159	4.79	0.00253	4.17	0.0031	glvC	PTS system arbutin-like IIBC component	SAOUHSC_02597
RSAU_002162			3.08	0.00363		Na+/H+ antiporter family protein	SAOUHSC_02601
RSAU_002164	3.75	0.015	3.93	0.00375	gdhII	Short chain dehydrogenase oxidoreductase	SAOUHSC_02604
RSAU_002165	3.63	0.0141	6.5	3.46e-07	hipO2	N-L-amino acid amidohydrolase	SAOUHSC_02605
RSAU_002167			3.36	0.00683	hutU	Urocanate hydratase	SAOUHSC_02607
RSAU_002171			3.18	0.0338	rpiA	Ribose 5-phosphate isomerase A	SAOUHSC_02612
RSAU_002172	3.9	0.0464	4.7	0.00364		MOSC domain-containing protein	SAOUHSC_02613
RSAU_002174	5.09	0.00823	3.83	0.0239		YnfA family membrane protein	SAOUHSC_02615
RSAU_002183			4.1	0.0264		hypothetical protein	SAOUHSC_02626
RSAU_002184	1.98	0.0261				Putative esterase	SAOUHSC_02627	X
RSAU_002187			4.13	0.00432	emrA	Multidrug resistance protein A, putative	SAOUHSC_02630
RSAU_002192			3.18	0.0286		Integral membrane domain protein	SAOUHSC_02638
RSAU_002194			3.51	0.0368	hrtA	Hemin ABC transporter ATP-binding protein	SAOUHSC_02640
RSAU_002195	4.7	0.0326	4.79	0.0132	hrtB	Putative hemin system permease protein hrtB	SAOUHSC_02641
RSAU_002196			2.29	0.0344	hssR	Response regulator	SAOUHSC_02643
RSAU_002200	5.65	0.00336	4.4	0.00986		TetR family transcriptional regulator
RSAU_002201	4.29	0.0126	4.62	0.00179		ABC transporter, ATP-binding protein
RSAU_002202	3.41	0.0202	2.97	0.0189		ABC transporter, permease protein
RSAU_002204	3.86	0.0074	3.5	0.00478	lldP2	L-lactate permease	SAOUHSC_02648
RSAU_002209	4.62	0.0163	5.44	0.00105	ftsA	Acetyltransferase family protein	SAOUHSC_02653
RSAU_002210	3.22	0.0467			trxB	Pyridine nucleotide-disulfide oxidoreductase family protein	SAOUHSC_02654
RSAU_002211	4.63	0.00943	4.15	0.00611		Membrane protein, putative	SAOUHSC_02656
RSAU_002212			3.78	0.00937	yhgE	ABC-2 transporter family protein	SAOUHSC_02658
RSAU_002217	6.51	9.28e-09			rsp	Transcriptional regulator AraC family protein	SAOUHSC_02664
RSAU_002224	4.87	0.0188			sarZ	HTH-type transcriptional regulator sarZ	SAOUHSC_02669
RSAU_002226			4.09	0.000896	narK	Nitrite extrusion protein	SAOUHSC_02671
RSAU_002228	4.44	0.0284	4.68	0.00705		Transcriptional regulator, MerR family	SAOUHSC_02674
RSAU_002229			2.88	0.0253	nreC	LuxR family two component transcriptional regulator	SAOUHSC_02675
RSAU_002231			5.73	0.0039	nreA	NreA protein	SAOUHSC_02677
RSAU_002234	2.94	0.0159	3.78	0.000533	narH	Nitrate reductase beta chain	SAOUHSC_02680
RSAU_002237	-4.75	0.00988	-2.61	0.0243	nasE	Assimilatory nitrite reductase [NAD(P)H] small subunit	SAOUHSC_02683
RSAU_002240			4.35	0.00225	pyrE	Acetyltransferase family protein	SAOUHSC_02686
RSAU_002241	3.17	0.0133	4.41	2.19e-05	fnt	Formate/nitrite transporter family protein	SAOUHSC_02687
RSAU_002248	4.42	0.0409			priA	Putative lipoprotein	SAOUHSC_02695
RSAU_002255	3.66	0.00817	4.5	0.000154	gpmA	2,3-bisphosphoglycerate-dependent phosphoglycerate mutase	SAOUHSC_02703	X
RSAU_002258	3.21	0.0221			hlgA	Gamma-hemolysin component A	SAOUHSC_02708
RSAU_002259			4.02	0.00448	hlgC	Gamma-hemolysin component C	SAOUHSC_02709
RSAU_002260			3.8	0.0166	hlgB	Gamma-hemolysin component B	SAOUHSC_02710
RSAU_002272	4.58	0.0015	4.96	0.000123	glxK	Glycerate kinase	SAOUHSC_02723
RSAU_002274	4.53	0.000189	4.34	3.86e-05	bcr	Drug resistance transporter protein	SAOUHSC_02725
RSAU_002275			4.08	0.0119		Transcription activator binding protein	SAOUHSC_02726
RSAU_002276			6.31	5.91e-07		Peptidase C39 like family protein	SAOUHSC_02727
RSAU_002278	5.7	0.000486	5.45	0.000162	cycA	Amino acid permease, putative	SAOUHSC_02729
RSAU_002282	3.58	0.0323	4.64	0.00201	fabG	Similar to dTDP-glucose 4,6-dehydratase	SAOUHSC_02737
RSAU_002284			3.06	0.0248	norB	Major facilitator drug transporter, putative	SAOUHSC_02740
RSAU_002285			3.21	0.0371	opuCD	Glycine betaine/carnitine/choline ABC transporter permease	SAOUHSC_02741
RSAU_002289	5.6	0.000196	6	7.48e-06	rpsP	Bacteriocin-protection, YdeI/OmpD-Associated family protein	SAOUHSC_02747
RSAU_002290			4.99	0.000137		Amino acid transporter permease	SAOUHSC_02750
RSAU_002291	4.26	0.00811	5.34	6.68e-05	pnbA	Para-nitrobenzyl esterase chain A	SAOUHSC_02751
RSAU_002292	7.11	3.22e-07	7.91	1.21e-09	rimM	Major facilitator transporter, chloramphenicol	SAOUHSC_02752
RSAU_002293	3.67	0.0406	5.38	0.000334	trmD	ABC superfamily ATP binding cassette transporter, membrane protein	SAOUHSC_02753
RSAU_002294	3.93	0.00467	2.87	0.0154	rplS	ABC transporter ATP-binding protein	SAOUHSC_02754
RSAU_002295			3.9	0.00297	pepA2	M42 glutamyl aminopeptidase family protein	SAOUHSC_02755
RSAU_002296	5.02	0.0254			stbD	Prevent-host-death family antitoxin	SAOUHSC_02757
RSAU_002298			4.89	0.000149	gltB2	Ferredoxin-dependent glutamate synthase	SAOUHSC_02760
RSAU_002301	3.46	0.0231	4.78	0.000214	opp-1F	Oligopeptide ABC transporter, ATPase domain, putative	SAOUHSC_02763
RSAU_002302	3.86	0.00267	4.62	2.19e-05	opp-1D	Oligopeptide ABC transporter, ATPase domain, putative	SAOUHSC_02764
RSAU_002305			2.77	0.0188	opp-1A	Oligopeptide ABC transporter, substrate binding domain, putative	SAOUHSC_02767	X
RSAU_002306			3.64	0.00326		hypothetical protein	SAOUHSC_02768
RSAU_002307	3.25	0.0411	3.81	0.00319	fmrO	Ribosomal RNA methyltransferase FmrO protein	SAOUHSC_02769
RSAU_002308	3.84	0.0208	3.43	0.0173	dapF	Putative Similar to diaminopimelate epimerase	SAOUHSC_02770
RSAU_002311			5.16	0.00313	ydaH	Putative aminobenzoyl-glutamate transport protein	SAOUHSC_02773
RSAU_002315	4.34	0.0382				Hypothetical protein with DUF1433	SAOUHSC_02776
RSAU_002317	2.9	0.0455	3.58	0.00254	bdhA	Short chain dehydrogenase/reductase oxidoreductase	SAOUHSC_02778
RSAU_002320	3.7	0.0384	3.79	0.0136		staphylococcal tandem lipoprotein	SAOUHSC_02783
RSAU_002330	5.65	0.0094	4.78	0.0123		staphylococcal tandem lipoprotein	SAOUHSC_02788
RSAU_002334	5	0.000783	5.24	4.51e-05	pgcA	Phosphoglucomutase/phosphomannomutase	SAOUHSC_02793
RSAU_002340			2.23	0.0419	fnbB	Fibronectin-binding protein B	SAOUHSC_02802
RSAU_002342	3.57	0.00146	4.07	2e-05	gntP	Gluconate permease	SAOUHSC_02806
RSAU_002347			4.32	0.0365		Hypothetical protein	SAOUHSC_02812
RSAU_002349			2.8	0.017		Major facilitator transporter, glucarate	SAOUHSC_02815
RSAU_002357	5.07	0.00201	5.45	0.00013	fbp	Fructose-1,6-bisphosphatase class 3	SAOUHSC_02822	X
RSAU_002358			5.09	0.00038		Membrane protein, putative	SAOUHSC_02823
RSAU_002359	3.77	0.038	5.25	0.000484		Putative phospholipase/carboxylesterase family protein	SAOUHSC_02824	X
RSAU_002360			3.01	0.0366	cinA	Glyoxalase/bleomycin resistance protein/dioxygenase	SAOUHSC_02825
RSAU_002363			3.16	0.0146	sasA	Glyoxalase/bleomycin resistance protein/dioxygenase superfamily protein	SAOUHSC_02828
RSAU_002365	5.17	0.00437	3.78	0.0183	ddh	D-lactate dehydrogenase	SAOUHSC_02830
RSAU_002367			3.64	0.0267		ABC transporter ATP-binding protein	SAOUHSC_02832
RSAU_002372	4.48	0.00519	5.32	0.000156	sdaAA	L-serine dehydratase, iron-sulfur-dependent, alpha subunit	SAOUHSC_02839	X
RSAU_002373			4.02	0.017	sdaAB	L-serine dehydratase, iron-sulfur-dependent, beta subunit	SAOUHSC_02840
RSAU_002375			2.38	0.0106		Transporter, drug/metabolite family protein	SAOUHSC_02843
RSAU_002379	2.12	0.02	1.99	0.0101	glcB	PTS system glucose-specific IIABC component	SAOUHSC_02848
RSAU_002381	3.57	0.038	3.98	0.00615	cidB	Holin-like protein CidB	SAOUHSC_02850
RSAU_002383			4.13	0.0311	cidR	Transcriptional regulator LysR family protein	SAOUHSC_02852
RSAU_002388	4.1	0.012	4.55	0.00134	adaB	Methylated-DNA--protein-cysteine methyltransferase	SAOUHSC_02861	X
RSAU_002391			2.55	0.00262	feoB	Ferrous iron transport protein B	SAOUHSC_02864
RSAU_002393			3.02	0.012	ydfJ	Similar to antibiotic transport-associated protein homolog ydfJ	SAOUHSC_02866
RSAU_002394			4.21	0.0226		TetR family regulatory protein	SAOUHSC_02867
RSAU_002395	3.67	0.0186	3.71	0.00553	rocA	1-pyrroline-5-carboxylate dehydrogenase	SAOUHSC_02869
RSAU_002398			3.97	0.000336	copA	Copper-translocating P-type ATPase	SAOUHSC_02873
RSAU_002402	3.2	0.0159	4.18	0.000123	crtN	Squalene/phytoene synthase	SAOUHSC_02877
RSAU_002404	-2.48	0.00442	-3.19	2.23e-05	crtQ	4,4'-diaponeurosporenoate glycosyltransferase	SAOUHSC_02880
RSAU_002410			4.21	8.4e-05	isaA	Immunodominant antigen A, transglycosylase isaA	SAOUHSC_02887
RSAU_002412	4.85	0.0212	5.53	0.00196	acrA	Transcriptional regulator, TetR family protein	SAOUHSC_02891
RSAU_002413	4.2	0.0271				Hypothetical protein	SAOUHSC_02892
RSAU_002416	3.77	0.0202	4.71	0.000522	nrmA	NmrA-like family protein	SAOUHSC_02895
RSAU_002418	4.98	0.0261			acrR	Transcriptional regulator TetR family protein	SAOUHSC_02897
RSAU_002419			3.83	0.00329		Short chain dehydrogenase oxidoreductase	SAOUHSC_02898
RSAU_002420	3.06	0.038	3.63	0.00401		amidohydrolase	SAOUHSC_02899
RSAU_002422			3.03	0.0472	hisF	Putative hydrolase	SAOUHSC_02900
RSAU_002425			4.37	0.00178		Pyridine nucleotide-disulfide oxidoreductase protein	SAOUHSC_02904
RSAU_002429			3.12	0.0365	tkt	Fructosamine kinase family protein	SAOUHSC_02908
RSAU_002430	4.09	0.0148	4.3	0.00325	pyrD	Dihydroorotate dehydrogenase 2	SAOUHSC_02909	X
RSAU_002431			4.19	0.0422		Membrane protein, putative	SAOUHSC_02910
RSAU_002432	6.6	0.000309	6.32	0.000126		Adenine nucleotide alpha hydrolases superfamily protein	SAOUHSC_02911
RSAU_002440			3.68	0.00614	panB	3-methyl-2-oxobutanoate hydroxymethyltransferase	SAOUHSC_02919
RSAU_002441	3.45	0.0122	3.35	0.00335	panE	2-dehydropantoate 2-reductase	SAOUHSC_02920
RSAU_002442	4.03	0.0323	6.05	0.000137	budA	Alpha-acetolactate decarboxylase	SAOUHSC_02921
RSAU_002444	5.35	0.000117	5.72	2.07e-06		Amino acid permease family protein	SAOUHSC_02923
RSAU_002447	5.39	0.00821	6.24	0.000348	fda	Fructose-bisphosphate aldolase class 1	SAOUHSC_02926	X
RSAU_002453	3.37	0.00953	5.13	2.3e-06	gbsA	Glycine betaine aldehyde dehydrogenase	SAOUHSC_02933
RSAU_002457	-4.55	0.0364			nrdG	Putative Anaerobic ribonucleoside-triphosphate reductase-activating protein	SAOUHSC_02941
RSAU_002460	5.18	0.00349			cysG	Precorrin-2 dehydrogenase	SAOUHSC_02945
RSAU_002470	3.65	0.0379			phoB	Alkaline phosphatase III	SAOUHSC_02958
RSAU_002471	4.86	0.0364	4.7	0.0242	slyA	Putative Transcriptional regulator, MarR family	SAOUHSC_02961
RSAU_002475	4	0.0231	3.37	0.0314	arcC	Carbamate kinase	SAOUHSC_02965
RSAU_002476	2.72	0.0405	3.37	0.00149	arcD	Arginine/ornithine antiporter	SAOUHSC_02967
RSAU_002480			3.5	0.0187	aur	Zinc metalloproteinase aureolysin	SAOUHSC_02971
RSAU_002481			5.55	0.00124	isaB	Immunodominant antigen B	SAOUHSC_02972
RSAU_002484	5.15	0.000555	5.65	3.89e-05	manP	PTS system, fructose-specific IIABC component	SAOUHSC_02975
RSAU_002485	3.99	0.0102	5.22	5.99e-05	pmi	Mannose-6-phosphate isomerase	SAOUHSC_02976
RSAU_002486			1.95	0.0264		Phage infection protein	SAOUHSC_02978
RSAU_002488	5.04	0.0202	5.6	0.00293	entB2	Isochorismatase family protein	SAOUHSC_02980
RSAU_002489			2.71	0.00636	sasF	LPXTG cell wall surface anchor family protein	SAOUHSC_02982
RSAU_002497	1.82	0.0271	1.84	0.0132	sraP	LPXTG-motif cell wall anchor domain-containing protein	SAOUHSC_02990
RSAU_002498			4.61	0.00076		Flavin reductase family, FMN-binding protein	SAOUHSC_02991
RSAU_002499			2.91	0.0197		lipoprotein, putative
RSAU_002506			3.5	0.0372		Acetyltransferase family protein	SAOUHSC_02997
RSAU_002508			3.99	0.00263	cap1B	Capsular polysaccharide biosynthesis protein	SAOUHSC_02999
RSAU_002514	3.12	0.0239	3.84	0.000986	lip	Triacylglycerol lipase precursor	SAOUHSC_03006
RSAU_002517			4.44	0.00768	hisI	Bifunctional phosphoribosyl-AMP cyclohydrolase/phosphoribosyl-ATP pyrophosphatase protein	SAOUHSC_03008
RSAU_002519			2.94	0.0102	hisA	1-(5-phosphoribosyl)-5-[(5- phosphoribosylamino)methylideneamino] imidazole-4-carboxamide isomerase	SAOUHSC_03009
RSAU_002522	3.37	0.0146	3.33	0.0036	hisC	Histidinol-phosphate aminotransferase	SAOUHSC_03012
RSAU_002525	5.16	0.000305	4.83	0.00014	hisZ	ATP phosphoribosyltransferase regulatory subunit	SAOUHSC_03015
RSAU_002531			-3	0.0353		S-adenosyl-l-methionine hydroxide adenosyltransferase family protein	SAOUHSC_03021
RSAU_002540	3.66	0.0127	3.85	0.00214		anion permease	SAOUHSC_03030
RSAU_002542	-2.94	0.000124	-2.79	2.19e-05		DNA-binding protein	SAOUHSC_03032
RSAU_002543	5.25	0.000124	3.22	0.00808	nixA	nickel transporter NixA	SAOUHSC_03033
RSAU_002547	3.11	0.0271			vraE	ABC transporter permease	SAOUHSC_03037
RSAU_002550	5.87	0.00467	5.13	0.00486		hypothetical protein	SAOUHSC_03041
RSAU_002556	4.37	0.0187	5.83	0.000284		DUF3147 family protein	SAOUHSC_03048
RSAU_002559	2.55	0.0454	3.49	0.000932	gidA	tRNA uridine-5-carboxymethylaminomethyl(34) synthesis enzyme MnmG	SAOUHSC_03052
RSAU_002560	3.68	0.0168	4.49	0.000578	trmE	tRNA uridine-5-carboxymethylaminomethyl(34) synthesis GTPase MnmE	SAOUHSC_03053
